# Supplementary material for: Metabolome and Microbiome Analysis to Study the Flavor of Summer Black Tea Improved by Stuck Fermentation
Source: Foods. 2023 Sep 13;12(18):3414. doi: 10.3390/foods12183414 (PMC10527649; doi:10.3390/foods12183414)
Supplement: Supplementary file 1 [file foods-12-03414-s001.zip]

Archive with 2 entries (2 files):
- Supplementary data (Figures S1-S6).pdf
- Supplementary data (Tables S1-S7).xlsx
