# Supplementary material for: Metabolome and Microbiome Analysis to Study the Flavor of Summer Black Tea Improved by Stuck Fermentation
Source: Foods. 2023 Sep 13;12(18):3414. doi: 10.3390/foods12183414 (PMC10527649; doi:10.3390/foods12183414)
Supplement: Supplementary file 1 [file foods-12-03414-s001.zip › Supplementary data (Tables S1-S7).xlsx]

## Sheet: Table S1
Table S1. Results of sensory evaluation of YH and FHYH
Sample	Evaluation of dry tea				Evaluation of brewed tea				Score
	Shape	Color	Integrity	Clarity	Soup color	Aroma	Taste	Leaf base
YH	Tight and heavy, Show golden pekoe	Black bloom	Well-even	Well-neat	Clear,Orage red	Flowery and fruit aroma, Weak and light	Strong, Bitter, Astringent, Weak acidity	Soft and bright, Orage red, Even	87
FHYH	Wiry, Have golden pekoe	Yellowish auburn	Well-even	Well-neat	Dull,Deep red	Fungal aroma, Lasting	Mellow and smooth, Slightly sweet	Soft, Reddish brown, Even	93

## Sheet: Table S2
Table S2. All non-volatile metabolites of UPLC-MS/MS
NO.	Compounds	Class I	Class II	CAS	YH-1	YH-2	YH-3	FHYH-1	FHYH-2	FHYH-3
1	9,12,13-TriHOME; 9(S),12(S),13(S)-Trihydroxy-10(E)-octadecenoic acid	Lipids	Free fatty acids	97134-11-7	134242	144897	68614.4	580653	586220	538442
2	9-Hydroxy-12-oxo-15(Z)-octadecenoic acid	Lipids	Free fatty acids	-	264473	298090	288008	660688	663414	631058
3	(S)-2-Phenyloxirane	Phenolic acids	Phenolic acids	20780-54-5	1.98715e+07	2.27007e+07	1.97494e+07	8.9662e+06	9.01649e+06	8.23202e+06
4	LysoPC 16:0	Lipids	LPC	17364-16-8	2.18766e+07	2.23095e+07	2.34753e+07	1.57851e+07	1.64177e+07	1.82931e+07
5	LysoPC 18:1(2n isomer)	Lipids	LPC	-	1.55303e+07	1.67796e+07	1.46456e+07	4.66959e+07	4.92948e+07	4.89474e+07
6	9,16-Dihydroxypalmitic acid	Lipids	Free fatty acids	38076-49-2	2.16535e+06	2.25563e+06	2.1846e+06	811889	803562	743995
7	LysoPC 16:1	Lipids	LPC	76790-27-7	1.18843e+06	1.34229e+06	1.24296e+06	9.13517e+06	9.58319e+06	9.10767e+06
8	12-Oxo-phytodienoic acid	Lipids	Free fatty acids	85551-10-6	41955.1	44849.9	43841.5	184817	188006	173275
9	13(S)-HODE;13(S)-Hydroxyoctadeca-9Z,11E-dienoic acid	Lipids	Free fatty acids	10219-69-9	4.77082e+06	5.13396e+06	4.84415e+06	5.26803e+06	5.25759e+06	4.92673e+06
10	9-Hydroperoxy-10E,12,15Z-octadecatrienoic acid	Lipids	Free fatty acids	111004-08-1	231655	247408	229800	367792	368241	328133
11	Pinoresinol	Lignans and Coumarins	Lignans	487-36-5	9.21823e+06	1.01574e+07	9.11416e+06	1.76132e+07	1.76807e+07	1.70988e+07
12	LysoPC 16:0(2n isomer)	Lipids	LPC	-	1.73187e+07	1.75633e+07	2.04446e+07	1.3713e+07	1.41146e+07	1.47535e+07
13	13S-Hydroxy-9Z,11E,15Z-octadecatrienoic acid	Lipids	Free fatty acids	87984-82-5	3.39405e+06	3.51852e+06	3.40312e+06	2.3589e+06	2.36029e+06	2.16752e+06
14	Trans-dehydrorosinone	Others	Ketone compounds	53-43-0	127472	136103	124751	58460.4	51219.9	46626.9
15	L-Tyramine	Alkaloids	Alkaloids	51-67-2	2.33249e+07	5.92827e+06	2.29802e+07	9.39929e+06	1.1141e+07	9.68716e+06
16	4-Acetamidobutyric acid	Organic acids	Organic acids	3025-96-5	5.26886e+06	5.42186e+06	5.59701e+06	4.30053e+07	4.58358e+07	4.4665e+07
17	Hydroxy ricinoleic acid	Lipids	Free fatty acids	-	42437.9	43953.7	44558	159563	126099	113811
18	LysoPC 16:2	Lipids	LPC	-	899622	902476	916333	775126	779786	763283
19	9,10,13-Trihydroxy-11-Octadecenoic Acid	Lipids	Free fatty acids	29907-57-1	1.44198e+06	1.68473e+06	1.18224e+06	1.59226e+06	1.63074e+06	1.50723e+06
20	LysoPC 17:1	Lipids	LPC	-	977703	999445	1.13428e+06	1.44945e+06	1.50197e+06	1.50923e+06
21	Tricin (5,7,4'-Trihydroxy-3',5'-dimethoxyflavone)	Flavonoids	Flavones	520-32-1	3.88541e+06	4.33557e+06	4.24098e+06	5.56517e+06	5.55542e+06	5.2926e+06
22	LysoPC 18:1	Lipids	LPC	-	1.52669e+07	1.64324e+07	1.51242e+07	4.70317e+07	5.00139e+07	4.91282e+07
23	Eucalyptin (5-Hydroxy-7,4'-dimethoxy-6,8-dimethylflavone)	Flavonoids	Flavanones	3122-88-1	128518	131305	128827	790599	870928	969925
24	LysoPC 17:0	Lipids	LPC	50930-23-9	243829	249239	284666	215215	223946	277544
25	9S-Hydroxy-10E,12Z-octadecadienoic acid	Lipids	Free fatty acids	15514-85-9	4.70274e+06	5.0081e+06	4.96871e+06	5.11996e+06	5.42631e+06	4.94508e+06
26	D-Pantothenic Acid	Others	Vitamin	79-83-4	1.99526e+06	2.00896e+06	2.02777e+06	1.72953e+06	1.7557e+06	1.60464e+06
27	L-Malic acid-2-O-gallate	Phenolic acids	Phenolic acids	-	291889	296695	275225	18148.9	20750.2	15172.4
28	Zarzissine	Alkaloids	Alkaloids	160568-14-9	9.45108e+07	99662658	8.99223e+07	1.55898e+08	1.45287e+08	1.43414e+08
29	7S,8S-DiHODE; (9Z,12Z)-(7S,8S)-Dihydroxyoctadeca-9,12-dienoic acid	Lipids	Free fatty acids	143288-65-7	148074	148585	146635	226110	235889	211169
30	6-Methylmercaptopurine	Nucleotides and derivatives	Nucleotides and derivatives	50-66-8	8.34175e+07	8.22376e+07	8.03841e+07	5.79516e+06	6.37351e+06	5.92178e+06
31	5-Hydroxy-6,7,3',4'-tetramethoxyflavone	Flavonoids	Flavones	21763-80-4	3.45447e+06	3.53311e+06	3.40195e+06	1.13118e+06	1.16975e+06	1.119e+06
32	13-Hydroperoxy-9Z,11E-octadecadienoic acid	Lipids	Free fatty acids	23017-93-8	147311	137703	143793	237932	205204	199595
33	LysoPC 18:2	Lipids	LPC	-	1.10639e+07	1.23976e+07	1.28314e+07	2.91429e+07	2.85688e+07	3.30375e+07
34	Epipinoresinol	Lignans and Coumarins	Lignans	24404-50-0	8.8449e+06	9.23294e+06	8.95179e+06	1.72187e+07	1.69344e+07	1.71557e+07
35	L-Theanine	Amino acids and derivatives	Amino acids and derivatives	3081-61-6	3.40138e+06	3.5137e+06	3.09036e+06	2.08948e+06	2.03365e+06	1.97359e+06
36	LysoPC 15:0(2n isomer)	Lipids	LPC	-	273012	284781	299458	305093	309798	303271
37	LysoPC 16:2(2n isomer)	Lipids	LPC	-	876307	937484	922390	754794	736816	719942
38	Guanosine 3',5'-cyclic monophosphate	Nucleotides and derivatives	Nucleotides and derivatives	7665-99-8	2.34673e+07	2.40151e+07	2.38068e+07	2.99548e+06	2.80878e+06	2.57912e+06
39	Adenine	Nucleotides and derivatives	Nucleotides and derivatives	73-24-5	9.4727e+07	1.03359e+08	8.8908e+07	1.5117e+08	148154687	1.45112e+08
40	9,12,13-Trihydroxy-10,15-octadecadienoic acid	Lipids	Free fatty acids	-	244543	570100	570096	621525	312598	572728
41	17-Hydroxylinolenic acid	Lipids	Free fatty acids	-	2.66616e+06	2.90955e+06	2.81352e+06	2.00047e+06	1.97855e+06	1.86475e+06
42	Hexadecanedioic acid	Lipids	Free fatty acids	505-54-4	48727.9	50065.2	52268.7	63942.9	68574.3	63495.4
43	Kaempferol-3-O-sulfonate	Flavonoids	Flavonols	-	1.83309e+07	1.75643e+07	1.8828e+07	2.20049e+07	2.12094e+07	2.09567e+07
44	L-Valine	Amino acids and derivatives	Amino acids and derivatives	72-18-4	2.85139e+07	3.4245e+07	3.4644e+07	1.87502e+06	1.76751e+06	1.53821e+06
45	Glutaric acid	Organic acids	Organic acids	110-94-1	2.4608e+06	2.5481e+06	2.48065e+06	400926	410935	411213
46	2-Amino-1,3-eicosanediol	Others	Saccharides	-	434999	345844	526221	115484	126741	119780
47	LysoPE 18:1(2n isomer)	Lipids	LPE	-	756664	789627	950967	2.76441e+06	2.65601e+06	3.24136e+06
48	LysoPE 18:2	Lipids	LPE	-	6.93018e+06	7.32344e+06	8.08555e+06	2.30558e+07	2.38064e+07	2.22251e+07
49	D-Threonic Acid	Others	Saccharides	3909-12-4	637626	692445	155402	128402	361168	90602.4
50	LysoPC 15:0	Lipids	LPC	108273-89-8	1.05667e+06	1.19036e+06	1.20729e+06	691841	737046	769378
51	Nobiletin (5,6,7,8,3',4'-Hexamethoxyflavone)	Flavonoids	Flavones	478-01-3	1.60927e+06	1.70601e+06	1.64551e+06	294902	194570	182419
52	13S-Hydroperoxy-9Z,11E-octadecadienoic acid	Lipids	Free fatty acids	33964-75-9	806893	874099	836663	474980	467893	443939
53	Sedoheptulose	Others	Saccharides	3019-74-7	645483	626541	640419	848820	796323	776083
54	Pyridoxine	Others	Vitamin	65-23-6	3.68324e+06	4.16261e+06	3.7699e+06	5.67369e+06	5.71943e+06	4.91213e+06
55	LysoPC 18:0	Lipids	LPC	19420-57-6	5.98326e+06	5.59217e+06	7.39971e+06	2.93143e+06	2.73522e+06	3.89287e+06
56	LysoPE 18:3(2n isomer)	Lipids	LPE	-	2.99962e+06	3.06987e+06	3.42106e+06	1.2301e+07	1.22033e+07	1.22633e+07
57	13-KODE; (9Z,11E)-13-Oxooctadeca-9,11-dienoic acid	Lipids	Free fatty acids	54739-30-9	45014.2	49080.3	42908.8	60440.6	58591.1	55848.3
58	p-Dimeric galloyl methyl ester	Phenolic acids	Phenolic acids	-	1.61057e+06	1.62264e+06	1.56472e+06	186765	186865	181638
59	LysoPE 16:0(2n isomer)	Lipids	LPE	-	2.1516e+06	2.26034e+06	2.61691e+06	3.1259e+06	3.00235e+06	3.90272e+06
60	D-Galactaric acid	Others	Saccharides	526-99-8	599121	565131	580665	721450	641932	689386
61	LysoPE 16:1	Lipids	LPE	-	181170	188446	201524	518358	500837	359350
62	L-Pipecolic Acid	Organic acids	Organic acids	3105-95-1	1.71076e+07	2.17159e+07	1.99497e+07	6.1628e+06	6.99586e+06	5.38607e+06
63	Damascenone	Others	Others	23726-91-2	261983	287750	294242	111203	121910	104289
64	Hispidulin (5,7,4'-Trihydroxy-6-methoxyflavone)	Flavonoids	Flavones	1447-88-7	1.43234e+06	1.61971e+06	1.60439e+06	1.91147e+06	1.93357e+06	1.87855e+06
65	2-Phenylethanol	Phenolic acids	Phenolic acids	60-12-8	6.82554e+06	7.04816e+06	6.9741e+06	3.32439e+06	3.34647e+06	3.10453e+06
66	Methyl gallate	Phenolic acids	Phenolic acids	99-24-1	1.69123e+07	1.59632e+07	1.68511e+07	6.52338e+06	6.61596e+06	5.71165e+06
67	2-Aminoisobutyric acid	Organic acids	Organic acids	62-57-7	6.20411e+06	6.50593e+06	6.60326e+06	1.68177e+06	1.67032e+06	1.72957e+06
68	Choline	Alkaloids	Alkaloids	62-49-7	5.14519e+07	5.1512e+07	5.23136e+07	1.54453e+07	1.64051e+07	1.60876e+07
69	4-Hydroxybenzoic acid	Phenolic acids	Phenolic acids	99-96-7	3.78395e+06	4.16835e+06	3.91091e+06	4.8517e+06	5.7066e+06	5.11161e+06
70	LysoPC 20:3	Lipids	LPC	1199257-41-4	240554	234468	239708	268252	276022	277129
71	Jasmonic acid	Organic acids	Organic acids	77026-92-7	163505	158486	177188	337720	340571	322841
72	Adenosine	Nucleotides and derivatives	Nucleotides and derivatives	58-61-7	7.54419e+06	7.34264e+06	7.6165e+06	3.90494e+06	3.8237e+06	4.32161e+06
73	2,3-Dihydroxybenzoic Acid	Phenolic acids	Phenolic acids	303-38-8	1.02557e+07	1.04009e+07	1.09074e+07	4.58126e+07	48451561	4.48759e+07
74	Hexadecylsphingosine	Lipids	Sphingolipids	-	3.54514e+06	5.11491e+06	3.48883e+06	2.5962e+06	2.69846e+06	3.94738e+06
75	Ferulic acid methyl ester	Phenolic acids	Phenolic acids	2309-07-1	20206.2	16497.6	19104.8	37297.2	39790.9	33411.7
76	3',5',5,7-Tetrahydroxy-4'-methoxyflavanone-3'-O-glucoside	Flavonoids	Flavones	-	1.72021e+06	1.82273e+06	1.70792e+06	1.13431e+06	1.28548e+06	1.22727e+06
77	3,5,7-Trihydroxyflavanone (Pinobanksin)	Flavonoids	Flavanonols	548-82-3	2.22544e+06	2.30152e+06	2.3754e+06	4.14625e+06	4.01461e+06	3.88188e+06
78	LysoPC 15:1	Lipids	LPC	-	1.42701e+06	1.55485e+06	1.53513e+06	1.02482e+06	1.00563e+06	997334
79	LysoPC 18:2(2n isomer)	Lipids	LPC	-	232347	242070	258208	492027	581807	516930
80	13-Hydroxy-6,9,11-octadecatrienoic acid	Lipids	Free fatty acids	74784-20-6	39199.8	41856.8	37069.6	39939.2	42515	43754
81	9-Hydroxy-10,12,15-octadecatrienoic acid	Lipids	Free fatty acids	89886-42-0	46021.2	46758.4	44413.8	59123.3	59253.1	54113.7
82	Dihydrocharcone-4'-O-glucoside	Flavonoids	Chalcones	-	27937.4	53013.6	41642	17035	14902.9	10899.6
83	LysoPE 16:0	Lipids	LPE	53862-35-4	7.60886e+06	7.69157e+06	8058825	7.9156e+06	7.19093e+06	9.01671e+06
84	9-Hydroxy-12-oxo-10(E),15(Z)-octadecadienoic acid	Lipids	Free fatty acids	-	22598	23829.1	22776.5	13814.6	10981.6	10926.2
85	9,10,11-Trihydroxy-12-octadecenoic acid	Lipids	Free fatty acids	61911-67-9	155150	172410	162607	177664	166536	165790
86	D-Fructose 6-Phosphate	Others	Saccharides	643-13-0	722075	456049	545914	308472	316712	282145
87	Cyclo(D-Val-L-Pro)	Amino acids and derivatives	Amino acids and derivatives	27483-18-7	347883	311512	317855	363450	387946	361073
88	Dihydroactinidiolide	Others	Lactones	17092-92-1	3.3065e+06	3.36902e+06	3.11711e+06	2.91349e+06	2.73042e+06	2.53727e+06
89	Diosmetin (5,7,3'-Trihydroxy-4'-methoxyflavone)	Flavonoids	Flavones	520-34-3	1.52745e+06	1.69762e+06	1.42694e+06	1.88859e+06	2.09529e+06	2.06227e+06
90	LysoPE 18:2(2n isomer)	Lipids	LPE	-	7.14841e+06	7.31925e+06	7.81775e+06	2.06623e+07	2.31829e+07	2.25731e+07
91	Glucose-1-phosphate	Others	Saccharides	59-56-3	629196	536968	565567	330809	314269	295993
92	Gluconic acid	Others	Saccharides	526-95-4	1.41691e+06	1.32783e+06	1.33369e+06	988221	1.02683e+06	1.07171e+06
93	9-Hydroxy-13-oxo-10-octadecenoic Acid	Lipids	Free fatty acids	-	79692.8	69141.4	83519	40067.3	40788.1	36897.2
94	Gallocatechin	Flavonoids	Flavanols	970-73-0	237058	236429	249465	135449	155720	175460
95	LysoPE 18:3	Lipids	LPE	-	3.04179e+06	3.16925e+06	3.50222e+06	1.25917e+07	1.31458e+07	1.21202e+07
96	8,15-Dihydroxy-5,9,11,13-eicosatetraenoic acid	Lipids	Free fatty acids	77667-08-4	91096.2	88919.4	89499.8	34793.6	33429.1	32015
97	Histidinol	Alkaloids	Alkaloids	501-28-0	2.54453e+07	2.51665e+07	2.45146e+07	9.79211e+06	9.78244e+06	9.68053e+06
98	N-Feruloylagmatine	Alkaloids	Phenolamine	-	541085	501665	600886	654075	682069	677255
99	Erythorbic Acid; Isoascorbic Acid	Others	Vitamin	89-65-6	913577	1.09944e+06	1.0643e+06	337963	301953	63635.1
100	6-O-Caffeoyl-D-glucose	Phenolic acids	Phenolic acids	-	639866	613272	657192	335881	344073	308756
101	15(R)-Hydroxylinoleic Acid	Lipids	Free fatty acids	177931-23-6	135548	148344	128351	250097	290467	236313
102	2'-Deoxyguanosine	Nucleotides and derivatives	Nucleotides and derivatives	961-07-9	1.42214e+06	1.66614e+06	1.77547e+06	148244	174748	160713
103	Tricetin (5,7,3',4',5'-Pentahydroxyflavone)	Flavonoids	Flavones	520-31-0	495610	521499	545137	925221	831541	810766
104	3-Hydroxybutyric acid	Organic acids	Organic acids	300-85-6	2.0578e+06	2.17421e+06	2.07726e+06	7.84502e+06	8.27889e+06	8.742e+06
105	LysoPE 18:1	Lipids	LPE	89576-29-4	1.137e+06	1.20788e+06	1.29073e+06	4.02663e+06	4.00938e+06	4.40177e+06
106	L-Lysine	Amino acids and derivatives	Amino acids and derivatives	56-87-1	1.13252e+07	1.19034e+07	1.04604e+07	494206	496577	471313
107	LysoPC 17:0(2n isomer)	Lipids	LPC	-	302059	306713	344639	262505	262463	330712
108	2,5-Dihydroxybenzaldehyde	Phenolic acids	Phenolic acids	1194-98-5	2.2818e+06	2.18087e+06	2.36198e+06	2.87482e+06	2.84184e+06	2.94841e+06
109	4,8-Dihydroxyquinoline-2-carboxylic acid	Organic acids	Organic acids	59-00-7	479086	578299	517881	1.10105e+06	1.12304e+06	1.05784e+06
110	N-Benzylmethylene isomethylamine	Alkaloids	Alkaloids	-	4.31421e+07	4.36231e+07	4.37023e+07	2.28932e+06	2.00636e+06	1.95295e+06
111	LysoPC 18:3	Lipids	LPC	-	5.93504e+06	6.48772e+06	6.54661e+06	1.59156e+07	1.64926e+07	1.86427e+07
112	Glucosyloxybenzoic acid	Phenolic acids	Phenolic acids	-	85567.7	108363	92531.5	17059.4	13223.5	24566.5
113	L-Tryptophan	Amino acids and derivatives	Amino acids and derivatives	73-22-3	1.41546e+07	1.44953e+07	1.38595e+07	1.65906e+06	1.74013e+06	1.57264e+06
114	Ayapin	Lignans and Coumarins	Coumarins	494-56-4	78512.6	94533.6	82784	69418	67948.9	76812.5
115	2-Phenylethylamine	Alkaloids	Benzylphenylethylamine alkaloids	156-28-5	4.91419e+07	4.9205e+07	4.68165e+07	2.25897e+07	2.3194e+07	2.2011e+07
116	Matairesinol-4'-O-glucoside (Matairesinoside)	Lignans and Coumarins	Lignans	23202-85-9	306065	315521	293621	111832	101233	89183.6
117	9,10,18-Trihydroxystearic acid	Lipids	Free fatty acids	496-86-6	25240.3	26030.7	28485.7	30160.1	31442.2	29198.9
118	LysoPC 20:2	Lipids	LPC	-	265692	276474	292765	440604	431489	489128
119	Vanilloloside	Phenolic acids	Phenolic acids	74950-96-2	547250	572045	553694	9	9	9
120	Cycloleucine	Amino acids and derivatives	Amino acids and derivatives	52-52-8	775424	744614	701394	156677	9	118800
121	9S-Hydroperoxy-10E,12Z-octadecadienoic acid	Lipids	Free fatty acids	5502-91-0	519665	491755	484766	234167	257214	234529
122	D-Glucose 6-phosphate	Others	Saccharides	56-73-5	446478	507920	461242	311423	289328	276885
123	Mucic acid Dimethyl Ester	Phenolic acids	Phenolic acids	-	927812	873396	832745	23544.8	93150.5	91165.1
124	LysoPE 17:1(2n isomer)	Lipids	LPE	-	58886.3	62846.5	62381.2	127949	121466	132195
125	2-Isopropylmalic Acid	Organic acids	Organic acids	49601-06-1	6.11332e+06	6.43622e+06	5.89747e+06	1.6878e+06	1.69032e+06	1.435e+06
126	Naringenin (5,7,4'-Trihydroxyflavanone)	Flavonoids	Flavanones	480-41-1	2.11971e+06	2.2563e+06	2.13722e+06	3.90716e+06	3.97042e+06	3.83761e+06
127	N-Acetyl-L-phenylalanine	Amino acids and derivatives	Amino acids and derivatives	2018-61-3	1.92626e+06	1.85627e+06	2.17115e+06	2.56924e+06	2.46405e+06	2.63481e+06
128	LysoPE 18:0(2n isomer)	Lipids	LPE	-	17402.3	18000.5	19408.9	55125.2	57029.5	65105.8
129	9,10-Dihydroxy-12,13-epoxyoctadecanoic acid	Lipids	Free fatty acids	-	21031.8	19648.2	20478.2	24677	25747.3	25120.2
130	LysoPC 20:0	Lipids	LPC	108341-80-6	21029.6	20960.5	27913	49561.7	48374.9	64810.9
131	Azelaic acid	Organic acids	Organic acids	123-99-9	1.2308e+06	1.44055e+06	1.30779e+06	979857	959325	1.01047e+06
132	2R-hydroxy-9Z,12Z,15Z-octadecatrienoic acid	Lipids	Free fatty acids	-	194349	203444	212067	299163	310180	297217
133	12,13-DHOME; (9Z)-12,13-Dihydroxyoctadec-9-enoic acid	Lipids	Free fatty acids	263399-35-5	32804.3	37760.5	36109.6	50035.1	52863.9	48127.5
134	D-Glucoronic acid	Others	Saccharides	6556-12-3	214022	236360	203727	693174	569697	636605
135	6-Methoxykaempferol-3-O-glucoside	Flavonoids	Flavonols	63422-27-5	5.98257e+06	6.73649e+06	5.83889e+06	4.65276e+06	4.83193e+06	4.73644e+06
136	Cyclo(Ala-Gly)	Amino acids and derivatives	Amino acids and derivatives	4526-77-6	3.40498e+06	3.78797e+06	3.6801e+06	2.16148e+06	2.06189e+06	1.92736e+06
137	3,4-Methylenedioxy cinnamyl alcohol	Lignans and Coumarins	Lignans	58095-76-4	507833	497685	459136	395565	334322	338917
138	L-Tyrosine methyl ester	Amino acids and derivatives	Amino acids and derivatives	1080-06-4	803109	820995	779760	82153.6	75141	85098
139	Terephthalic acid	Phenolic acids	Phenolic acids	100-21-0	627251	639866	540869	755910	764529	801501
140	3-Galloylshikimic acid	Phenolic acids	Phenolic acids	110082-91-2	206741	235837	219651	9	9	9
141	1-O-Caffeoyl-4-O-galloyl-β-D-glucose	Phenolic acids	Phenolic acids	-	1.00336e+07	8.64375e+06	8.37358e+06	1.41874e+06	1.07793e+06	1.07287e+06
142	1-Eicosanol	Lipids	Free fatty acids	629-96-9	22210.9	20931.6	21752.8	71478.3	76463.8	67697.3
143	LysoPC 14:0	Lipids	LPC	20559-16-4	1.37216e+06	1.53451e+06	1.52652e+06	906586	988954	914887
144	Protocatechuic acid-4-O-glucoside	Phenolic acids	Phenolic acids	-	657447	660644	652185	9	9	9
145	1-O-Gentisoyl-β-D-glucoside	Phenolic acids	Phenolic acids	23445-11-6	657447	660644	652185	9	9	9
146	Cytarabine	Nucleotides and derivatives	Nucleotides and derivatives	147-94-4	5.97691e+06	6.31955e+06	6.37768e+06	2.43066e+07	2.68589e+07	2.29165e+07
147	3-Hydroxy-3-methylpentane-1,5-dioic acid	Amino acids and derivatives	Amino acids and derivatives	503-49-1	4.5276e+06	2.19393e+06	5.067e+06	6.25318e+06	4.17963e+06	5.84336e+06
148	3,4-Dimethoxycinnamic acid	Phenolic acids	Phenolic acids	2316-26-9	13733.8	11404.3	13079.5	23065.1	22939.8	18852.2
149	Tridecanedioic acid	Lipids	Free fatty acids	505-52-2	49190.7	42037.2	47115.2	45016.3	54521.6	45383
150	Kaempferol-3-O-neohesperidoside	Flavonoids	Flavonols	32602-81-6	8.1722e+07	8.65159e+07	8.67011e+07	7.76975e+07	7.37657e+07	6.92603e+07
151	D-Xylonic acid	Others	Saccharides	526-91-0	2.98683e+06	2.75366e+06	3.04306e+06	4.16632e+06	4.13542e+06	4.41991e+06
152	Epicatechin	Flavonoids	Flavanols	490-46-0	3.97504e+06	3.79115e+06	3.74624e+06	5.81073e+06	5.51132e+06	4.92461e+06
153	Methyl 3-aminopropanoate	Amino acids and derivatives	Amino acids and derivatives	4138-35-6	5.9959e+06	6.39027e+06	6.24783e+06	1.55429e+06	1.60261e+06	1.59479e+06
154	Nicotinamide	Others	Vitamin	98-92-0	3.68293e+07	3.29217e+07	3.58652e+07	6.47599e+06	6.50298e+06	7.10021e+06
155	Myricetin-3-O-sulfonate	Flavonoids	Flavonols	-	482401	492967	488277	1.08496e+06	991784	1.00612e+06
156	4-Hydroxysphinganine	Lipids	Sphingolipids	554-62-1	199967	230544	267277	157744	160254	162857
157	N-Acetylputrescine	Alkaloids	Alkaloids	18233-70-0	1.8356e+07	2.24654e+07	2.3325e+07	1.54194e+07	2.03665e+07	1.74482e+07
158	Ferulic acid-4-O-glucoside	Phenolic acids	Phenolic acids	117405-51-3	510332	539218	605409	147438	127962	118010
159	Gallocatechin gallate	Flavonoids	Flavanols	4233-96-9	397268	452925	333588	35417.2	49970.4	29903.9
160	LysoPE 20:3	Lipids	LPE	-	17694.7	18860.2	19754.7	34930.5	32931.5	35911.3
161	4-Methoxycinnamic acid	Phenolic acids	Phenolic acids	830-09-1	206789	206132	253077	182217	183587	187411
162	2-O-Caffeoylmalic acid	Phenolic acids	Phenolic acids	53755-04-7	2.68475e+06	3.02105e+06	3.5158e+06	1.16718e+07	1.18403e+07	1.04243e+07
163	Catechin	Flavonoids	Flavanols	154-23-4	3.62556e+06	4.02753e+06	3.84952e+06	2.39514e+06	2.51865e+06	2.40307e+06
164	Homovanilloylquinic acid	Phenolic acids	Phenolic acids	-	240010	264284	260036	221578	243188	215111
165	1-Acetyl-β-carboline	Alkaloids	Plumerane	-	150509	149411	155904	93943.2	99748.8	98488.4
166	2-Propylmalic Acid	Organic acids	Organic acids	-	6.16925e+06	6.72152e+06	6.59627e+06	1.81386e+06	1.60266e+06	1.53009e+06
167	3-Isopropylmalic Acid	Organic acids	Organic acids	921-28-8	6.16925e+06	6.72152e+06	6.59627e+06	1.81386e+06	1.60266e+06	1.53009e+06
168	Nepetin (5,7,3',4'-Tetrahydroxy-6-methoxyflavone)	Flavonoids	Flavones	520-11-6	782973	816286	770476	1.10277e+06	1.14547e+06	1.0953e+06
169	Methoxyindoleacetic acid	Alkaloids	Plumerane	3471-31-6	1.55875e+06	1.78209e+06	1.74987e+06	194808	193455	184392
170	Diisobutyl phthalate	Phenolic acids	Phenolic acids	84-69-5	2.19159e+07	1.7753e+07	1.97228e+07	1.88901e+07	2.04428e+07	2.03879e+07
171	Dibutyl phthalate	Phenolic acids	Phenolic acids	84-74-2	2.04216e+07	2.02539e+07	1.95322e+07	1.90307e+07	2.0269e+07	1.95415e+07
172	2-(Dimethylamino)guanosine	Nucleotides and derivatives	Nucleotides and derivatives	2140-67-2	9.06425e+06	9.10435e+06	8.50085e+06	1.09478e+07	1.15242e+07	1.04199e+07
173	Undecanedioic acid	Lipids	Free fatty acids	1852-04-6	43009.9	46879.6	46767	92947.6	95491.5	99630.9
174	Luteolin-7-O-(6''-caffeoyl)rhamnoside	Flavonoids	Flavones	-	859496	843822	738624	851993	810656	814453
175	LysoPC 17:2	Lipids	LPC	-	196630	220896	222250	308631	336269	338331
176	3',5,5',7-Tetrahydroxyflavanone-7-O-glucoside	Flavonoids	Flavanones	-	6.67998e+06	6.61422e+06	6.92243e+06	4.56056e+06	3234816	5.15158e+06
177	Dihydrosphingosine	Lipids	Sphingolipids	764-22-7	50970.1	49778.1	51016.4	39856.9	38760.1	45824.7
178	2-Hydroxyhexadecanoic acid	Organic acids	Organic acids	764-67-0	648573	715317	710878	1.04729e+06	1.14997e+06	965780
179	2,5-Dihydroxybenzoic acid; Gentisic Acid	Phenolic acids	Phenolic acids	490-79-9	5.13304e+06	4.76754e+06	4.81021e+06	2.25066e+07	2.2811e+07	2.22139e+07
180	9-Oxo-12Z-Octadecenoic acid	Lipids	Free fatty acids	112543-32-5	127386	142599	125549	253373	279868	240139
181	Genipin	Terpenoids	Monoterpenoids	6902-77-8	1.06833e+06	1.33627e+06	1.25027e+06	1.8437e+06	1.99813e+06	1.83055e+06
182	4',5,7-Trihydroxy-3',6-dimethoxyflavone (Jaceosidin)	Flavonoids	Flavones	18085-97-7	1.6585e+06	1.91398e+06	1.83059e+06	2.38228e+06	2.59906e+06	2.62481e+06
183	Citric Acid	Organic acids	Organic acids	77-92-9	2.20223e+07	2.55381e+07	2.6517e+07	3.87411e+06	3.25503e+06	3.47747e+06
184	Dehydrodiconiferyl alcohol-gamma'-O-glucoside	Phenolic acids	Phenolic acids	-	574148	590148	517453	38353.1	34540.6	50743.3
185	D-Glucose	Others	Saccharides	50-99-7	3.67298e+06	4.31495e+06	4.15947e+06	1.17631e+06	1.06635e+06	1.27737e+06
186	3-Hydroxycinnamic Acid	Phenolic acids	Phenolic acids	14755-02-3	4.01363e+06	3.8731e+06	3.76464e+06	5.19459e+06	6.48445e+06	6.74202e+06
187	3,4-Dihydroxybenzoic acid (Protocatechuic acid)	Phenolic acids	Phenolic acids	99-50-3	9.55648e+06	1.03176e+07	9.96097e+06	4.35948e+07	4.56422e+07	4.34331e+07
188	3-Dehydro-L-Threonic Acid	Others	Saccharides	-	1.35645e+07	1.30626e+07	1.41434e+07	1.75022e+06	1.83709e+06	1.91338e+06
189	Quercetin-3-O-rutinoside (Rutin)	Flavonoids	Flavonols	153-18-4	5.14598e+06	5.06594e+06	4.91947e+06	3.53618e+06	2.9238e+06	3.13463e+06
190	3-O-Methylellagic acid	Tannins	Tannin	-	4.44323e+06	3.95268e+06	4.6165e+06	1.78107e+06	1.75422e+06	1.79772e+06
191	Galangin (3,5,7-Trihydroxyflavone)	Flavonoids	Flavones	548-83-4	79644	80662.6	66050.5	114935	109401	108669
192	Vanillic Acid-4-O-Glucuronide	Phenolic acids	Phenolic acids	-	42532.3	46557.5	46232.6	9	9	9
193	4-Ketopinoresinol	Lignans and Coumarins	Lignans	-	105696	101487	100172	166389	176036	152144
194	D-Mannose	Others	Saccharides	3458-28-4	3.84093e+06	3.84196e+06	3.93767e+06	821059	904203	871641
195	Luteolin-7-O-neohesperidoside (Lonicerin)	Flavonoids	Flavones	25694-72-8	8.1412e+07	8.14939e+07	8.42365e+07	7.18657e+07	7.35625e+07	6.56632e+07
196	LysoPC 12:0	Lipids	LPC	20559-18-6	146062	142821	131616	44306.1	40811.5	41416.7
197	1-O-Salicyloyl-β-D-glucose	Phenolic acids	Phenolic acids	60517-74-0	72022.7	88461.1	91225.2	15256.3	20419.5	13774.3
198	Guanine	Nucleotides and derivatives	Nucleotides and derivatives	73-40-5	2.45549e+06	2.66368e+06	2.50051e+06	6.65105e+07	6.65276e+07	6.44156e+07
199	3,4-Digalloylshikimic acid	Phenolic acids	Phenolic acids	-	2.42687e+07	2.37585e+07	2.30803e+07	6.66015e+06	7.42638e+06	7.70378e+06
200	9(10)-EpOME;(9R,10S)-(12Z)-9,10-Epoxyoctadecenoic acid	Lipids	Free fatty acids	16833-56-0	50368.2	47101	25211.6	160783	167045	158243
201	2,3,4-Trihydroxybenzoic acid	Phenolic acids	Phenolic acids	610-02-6	639014	650801	634287	1.48214e+07	1.78481e+07	9.91359e+07
202	Ethylmalonic acid	Organic acids	Organic acids	601-75-2	96344.7	103210	95367	19232.9	22597.2	24446.6
203	N-Acetyl-L-Tryptophan	Amino acids and derivatives	Amino acids and derivatives	1218-34-4	4.06519e+06	4.70208e+06	4.57319e+06	1.12281e+07	1.08625e+07	9.77547e+06
204	Kaempferol-3-O-galactoside (Trifolin)	Flavonoids	Flavonols	23627-87-4	8.66862e+06	1.01239e+07	9.9135e+06	9.7563e+06	8.01194e+06	1.06654e+07
205	Tryptamine	Alkaloids	Plumerane	61-54-1	2.297e+06	1.55905e+06	2.36667e+06	1.31468e+06	1.05126e+06	1.37441e+06
206	3-Indoleacrylic acid	Alkaloids	Plumerane	1204-06-4	3.49969e+07	3.62932e+07	3.61246e+07	4.68416e+06	4.95683e+06	4.75153e+06
207	Tranexamic Acid	Organic acids	Organic acids	1197-18-8	724536	794055	748258	410247	458642	370082
208	Butyl isobutyl phthalate	Phenolic acids	Phenolic acids	17851-53-5	1.90065e+07	1.92577e+07	1.82195e+07	1.80209e+07	1.93487e+07	1.91077e+07
209	Punicic acid (9Z,11E,13Z-octadecatrienoic acid)	Lipids	Free fatty acids	544-72-9	1.16502e+07	1.26962e+07	1.21642e+07	1.38963e+07	1.27277e+07	1.30196e+07
210	LysoPE 17:1	Lipids	LPE	-	66904.1	65985.9	65225.6	125212	119368	135490
211	Nepetin-7-O-glucoside(Nepitrin)	Flavonoids	Flavones	569-90-4	6.42057e+06	6.72965e+06	6.25644e+06	4.63663e+06	4.67831e+06	4.85854e+06
212	LysoPC 19:2	Lipids	LPC	-	85207.5	93143.5	122842	414894	421381	322727
213	D-Saccharic acid	Others	Saccharides	87-73-0	647964	621091	682970	694471	239426	736228
214	D-Ribose	Others	Saccharides	50-69-1	212603	222851	227574	38278.9	34862.1	43679.4
215	Brevifolin carboxylic acid	Phenolic acids	Phenolic acids	18490-95-4	2.5976e+07	2.83312e+07	2.62408e+07	7.91319e+07	9.2863e+07	8.29358e+07
216	10,16-Dihydroxypalmitic acid	Lipids	Free fatty acids	3233-90-7	66599.1	63562.5	68417	24190.9	26224.7	22390
217	Nepetin-7-O-alloside	Flavonoids	Flavones	-	5.43521e+06	6.23718e+06	6.30976e+06	4.45098e+06	3.78449e+06	4.54659e+06
218	LysoPE 16:1(2n isomer)	Lipids	LPE	-	175952	207436	191157	488639	492326	253314
219	L-Seryl-L-Isoleucine	Amino acids and derivatives	Amino acids and derivatives	91086-51-0	409392	457539	412536	42586.7	37808	44923.2
220	N6-(2-Hydroxyethyl)adenosine	Nucleotides and derivatives	Nucleotides and derivatives	4338-48-1	8.34509e+06	9.05068e+06	9.09545e+06	1.06213e+07	1.0321e+07	1.06082e+07
221	Epicatechin gallate	Flavonoids	Flavanols	1257-08-5	15452836	1.48042e+07	1.3279e+07	4.80996e+06	5.79903e+06	5.27656e+06
222	D-Fructose	Others	Saccharides	57-48-7	4.85485e+06	3.66144e+06	4.52464e+06	1.2078e+06	1.22476e+06	1.22083e+06
223	Homoarginine	Amino acids and derivatives	Amino acids and derivatives	156-86-5	412815	366603	496985	244913	277671	246760
224	LysoPC 20:2(2n isomer)	Lipids	LPC	-	57681.2	52458.7	64229.5	130142	126044	150092
225	Uridine 5'-diphosphate	Nucleotides and derivatives	Nucleotides and derivatives	27821-45-0	69094.3	80245.2	80369.2	198201	199076	165189
226	2,4-Di-Tert-Butylphenol	Phenolic acids	Phenolic acids	96-76-4	84112.2	66075.8	82915.6	92463.3	89472.6	64085.4
227	Procyanidin B1	Tannins	Proanthocyanidins	20315-25-7	723453	941112	809558	465376	515972	439662
228	4-Hydroxybenzaldehyde	Phenolic acids	Phenolic acids	123-08-0	1.98175e+06	1.94569e+06	1.99631e+06	396073	390741	408259
229	Isorhamnetin-3-O-Glucoside	Flavonoids	Flavonols	5041-82-7	5.33553e+06	5.84547e+06	5.75634e+06	4.02402e+06	5.17971e+06	5.06314e+06
230	LysoPE 18:0	Lipids	LPE	69747-55-3	93753.4	82148.8	114833	66791.6	70045.9	74659.1
231	5-Aminoimidazole ribonucleotide	Nucleotides and derivatives	Nucleotides and derivatives	25635-88-5	1.20749e+06	1.08971e+06	1.18482e+06	4.61166e+06	4.21482e+06	4.87439e+06
232	N,N-Dimethylglycine	Amino acids and derivatives	Amino acids and derivatives	1118-68-9	693537	775874	806274	428568	423440	410443
233	Quinoline-4-carboxylic acid	Alkaloids	Quinoline alkaloids	486-74-8	89028	91171.5	87609.7	141752	150373	145325
234	3,5,4'-Trihydroxy-7-methoxyflavone (Rhamnocitrin)	Flavonoids	Flavonols	569-92-6	1.38029e+06	1.56566e+06	1.46205e+06	1.84546e+06	1.97488e+06	1.97173e+06
235	Kaempferol-3-O-glucorhamnoside	Flavonoids	Flavonols	40437-72-7	7.1686e+07	7.63136e+07	7.98383e+07	7.09324e+07	6.63576e+07	6.38032e+07
236	γ-Aminobutyric acid	Organic acids	Organic acids	56-12-2	583796	610659	630225	168652	213780	153818
237	Luteolin-7-O-rutinoside	Flavonoids	Flavones	3563-98-2	5.7298e+06	5.66186e+06	5.6484e+06	3.32708e+06	3.64344e+06	3.1232e+06
238	Arbutin	Phenolic acids	Phenolic acids	497-76-7	105063	106821	127640	9	9	9
239	Epigallocatechin-3-gallate	Flavonoids	Flavanols	989-51-5	1.3364e+06	1.50944e+06	1.36615e+06	152638	111543	176835
240	Trehalose 6-phosphate	Others	Saccharides	4484-88-2	143363	137994	166898	106578	111328	108825
241	N-(beta-D-Glucosyl)nicotinate	Others	Vitamin	-	225165	200585	198343	72294.6	79721.8	81732.1
242	Loliolide	Terpenoids	Monoterpenoids	5989-02-6	4.51182e+06	4.92052e+06	4.80665e+06	2.17597e+06	2.15272e+06	2.01022e+06
243	Kaempferol-3-O-arabinoside (Juglanin)	Flavonoids	Flavonols	5041-67-8	224198	232149	242004	70065.1	80753.1	87692.4
244	2'-Deoxyadenosine	Nucleotides and derivatives	Nucleotides and derivatives	958-09-8	75033.9	82362.8	85709.3	210350	209324	218782
245	4-Pyridoxic acid	Others	Vitamin	82-82-6	238986	263006	263665	408742	420498	395561
246	Eriodictyol (5,7,3',4'-Tetrahydroxyflavanone)	Flavonoids	Flavanones	552-58-9	839286	845992	826850	1.0828e+06	1.08734e+06	1.07629e+06
247	3-amino-2-naphthoic acid	Alkaloids	Alkaloids	-	3.27804e+07	3.60138e+07	3.49963e+07	4.58553e+06	4.65549e+06	4.2832e+06
248	1-O-Feruloyl-β-D-glucose	Phenolic acids	Phenolic acids	7196-71-6	794476	837930	891137	114354	120920	122969
249	Trans-4-Hydroxycinnamic Acid Methyl Ester	Phenolic acids	Phenolic acids	19367-38-5	409370	403438	416788	278271	257822	282546
250	Homogentisic acid	Phenolic acids	Phenolic acids	451-13-8	117148	256958	118559	402674	373352	352707
251	Aromadendrin (Dihydrokaempferol)	Flavonoids	Flavanonols	480-20-6	184410	186425	196234	456482	440183	444858
252	Usnic acid	Phenolic acids	Phenolic acids	125-46-2	1308.42	1353.62	712.264	9	9	9
253	Octyl gallate	Phenolic acids	Phenolic acids	1034-01-1	39651	42553.8	43650.4	16934.3	17738.7	18590
254	Kaempferol-3-O-glucoside-7-O-rhamnoside	Flavonoids	Flavonols	-	7.28221e+07	7.25441e+07	7.8043e+07	7.16315e+07	6.56433e+07	6.42961e+07
255	Isoferulic Acid	Phenolic acids	Phenolic acids	25522-33-2	759027	900899	951603	1.36963e+06	1.24443e+06	1.02823e+06
256	γ-Glutamyl-L-valine	Amino acids and derivatives	Amino acids and derivatives	-	445439	513399	435417	287661	229947	235616
257	LysoPC 18:3(2n isomer)	Lipids	LPC	-	9.26191e+06	1.01035e+07	9.73162e+06	2.92489e+07	3.12073e+07	2.9039e+07
258	L-Proline	Amino acids and derivatives	Amino acids and derivatives	147-85-3	5.20989e+07	5.34866e+07	5.60731e+07	1.23677e+06	1.50576e+06	1.25286e+06
259	4-Hydroxyacetophenone	Phenolic acids	Phenolic acids	99-93-4	78635.1	89342.9	92543.1	686387	700871	627100
260	7-Methylguanine	Nucleotides and derivatives	Nucleotides and derivatives	578-76-7	492934	595562	538895	924750	867028	768770
261	3-O-Methylgallic Acid	Phenolic acids	Phenolic acids	3934-84-7	215506	224134	243487	113132	87771.1	88496.5
262	Succinyladenosine	Nucleotides and derivatives	Nucleotides and derivatives	4542-23-8	3.46998e+06	3.67621e+06	3.36867e+06	7.40597e+06	7.94663e+06	6.95483e+06
263	Caffeine	Alkaloids	Alkaloids	58-08-2	2.60883e+07	2.62536e+07	2.59844e+07	2.98701e+07	3.01184e+07	3.11676e+07
264	Kaempferol-7-O-rhamnoside	Flavonoids	Flavonols	20196-89-8	650719	729762	626443	645631	824889	734849
265	Dodecanoic acid (Lauric acid)	Lipids	Free fatty acids	143-07-7	38567.3	44211.8	40348.9	76160.7	75304.9	66675.4
266	Trans-5-O-(p-Coumaroyl)shikimate	Phenolic acids	Phenolic acids	-	942303	1.13538e+06	976798	944547	966174	941069
267	Galloyl Methyl gallate	Phenolic acids	Phenolic acids	-	476478	475193	459737	47483.4	44935	53298.9
268	Rhamnetin-3-O-Glucoside	Flavonoids	Flavonols	27875-34-9	5.0997e+06	5.22329e+06	5.08767e+06	4.14989e+06	4444842	4.00955e+06
269	Myricetin-3-O-rutinoside	Flavonoids	Flavonols	-	9	1.35033e+06	1.64296e+06	1.43999e+06	1.54294e+06	1.58077e+06
270	3-Methoxybenzoic acid	Phenolic acids	Phenolic acids	586-38-9	375364	380241	380368	593324	641029	614281
271	Scopoletin-7-O-glucoside (Scopolin)	Lignans and Coumarins	Coumarins	531-44-2	22847.8	48781.4	22055.6	9	9	9
272	Apigenin; 4',5,7-Trihydroxyflavone	Flavonoids	Flavones	520-36-5	79731.4	93376.6	76698.8	120810	117484	117176
273	2'-O-Methyladenosine	Nucleotides and derivatives	Nucleotides and derivatives	2140-79-6	1.52945e+07	1.68738e+07	1.76478e+07	1.38582e+07	1.43551e+07	1.42018e+07
274	Esculin (6,7-Dihydroxycoumarin-6-O-glucoside)	Lignans and Coumarins	Coumarins	531-75-9	547197	514924	560446	72917.7	72419.4	66911.7
275	Kaempferol-3-O-(6''-p-Coumaroyl)galactoside	Flavonoids	Flavonols	-	3.81942e+06	3.94835e+06	3.65209e+06	5.10343e+06	5.57713e+06	5.6074e+06
276	β-Hydroxyisovaleric acid	Organic acids	Organic acids	625-08-1	786285	790378	770188	320603	336454	299235
277	3-O-p-Coumaroylshikimic acid	Phenolic acids	Phenolic acids	-	1.52295e+06	1.57414e+06	1.56482e+06	142597	153025	133021
278	N-Glycyl-L-leucine	Amino acids and derivatives	Amino acids and derivatives	869-19-2	195667	216992	208111	245504	263331	247070
279	Inositol	Others	Saccharides	87-89-8	4.66566e+06	4.14913e+06	3.81721e+06	1.19717e+06	1.16689e+06	1.05538e+06
280	Methyl linolenate	Lipids	Free fatty acids	301-00-8	310447	314557	309866	1.01182e+06	1.02174e+06	1.06086e+06
281	LysoPE 20:2(2n isomer)	Lipids	LPE	-	15016.3	13677.9	17720.9	24544.6	22525.3	30986.5
282	1-O-Caffeoyl-β-D-glucose	Phenolic acids	Phenolic acids	14364-08-0	48544.7	43508.8	41683.5	9	9	9
283	5-Acetamidopentanoic Acid	Organic acids	Organic acids	1072-10-2	787790	846743	807194	869773	799315	742869
284	Hydroxypyruvic acid	Organic acids	Organic acids	1113-60-6	322544	316070	347112	1.7813e+06	1.8061e+06	1.65829e+06
285	2-Hydroxy-2-methyl-3-oxobutanoic acid	Organic acids	Organic acids	71698-08-3	602609	642526	641456	710384	753616	692685
286	1-Aminocyclopropane-1-carboxylic acid	Organic acids	Organic acids	22059-21-8	287942	282561	291523	147970	138999	106134
287	1-O-Cinnamoyl-β-D-glucose	Phenolic acids	Phenolic acids	40004-96-4	9	4253.32	4335.48	9	10944.1	6043.03
288	L-Valyl-L-Phenylalanine	Amino acids and derivatives	Amino acids and derivatives	3918-92-1	1.19019e+06	1.34536e+06	1.24748e+06	381140	330583	320701
289	Phenethyl caffeate	Phenolic acids	Phenolic acids	104594-70-9	4797.85	4570.53	4999.67	2402.45	3243.61	2072.34
290	Isochlorogenic acid A	Phenolic acids	Phenolic acids	2450-53-5	733590	827068	624770	285531	274348	241982
291	Tachioside	Phenolic acids	Phenolic acids	109194-60-7	493556	482568	504615	41469.7	41300.7	50049.2
292	Coniferin	Phenolic acids	Phenolic acids	531-29-3	679233	573308	481069	178978	166190	162262
293	Inosine	Nucleotides and derivatives	Nucleotides and derivatives	58-63-9	594076	663963	600036	188627	162529	134277
294	L-Homoserine	Amino acids and derivatives	Amino acids and derivatives	672-15-1	1.09573e+06	1.3004e+06	1.43653e+06	325704	555791	608215
295	2-Picolinic acid	Organic acids	Organic acids	98-98-6	937549	1.01324e+06	1.13371e+06	1.3283e+07	12409241	1.24277e+07
296	LysoPC 19:1	Lipids	LPC	-	139915	147765	159515	129476	126106	144639
297	N6-methyladenosine	Nucleotides and derivatives	Nucleotides and derivatives	1867-73-8	298601	332739	354739	407851	446713	492013
298	Vitexin-2''-O-galactoside	Flavonoids	Flavones	-	2.01709e+06	2.07164e+06	1.9857e+06	203642	146031	198036
299	5'-Glucosyloxyjasmanic acid	Phenolic acids	Phenolic acids	-	336257	371693	339883	77367.9	81175.6	60440.4
300	Benzoylformic acid	Organic acids	Organic acids	611-73-4	244075	271791	210774	58245	58662.7	60598
301	13(s)-hydroperoxy-(9z,11e,15z)-octadecatrienoic acid	Lipids	Free fatty acids	67597-26-6	112283	116819	95841.9	194847	140529	128818
302	LysoPC 20:1	Lipids	LPC	-	385449	353891	436347	269776	650432	931225
303	4-Aminobenzoic acid	Phenolic acids	Phenolic acids	150-13-0	86544.9	75568.2	87549.6	18229.9	21056.4	12154.9
304	3-Methylxanthine	Nucleotides and derivatives	Nucleotides and derivatives	1076-22-8	1.37597e+07	1.54735e+07	1.6047e+07	1.48384e+07	1.39286e+07	1.21696e+07
305	Quercetin-3-O-(4''-O-glucosyl)rhamnoside	Flavonoids	Flavonols	59262-54-3	5.21495e+06	5.15828e+06	5.32224e+06	3.16662e+06	3.47459e+06	3.50616e+06
306	Poncirin (Isosakuranetin-7-O-neohesperidoside)	Flavonoids	Flavanones	14941-08-3	1.79965e+06	1.66943e+06	1.53571e+06	1.59337e+06	1.89647e+06	1.79646e+06
307	Nicotinic Acid Methyl Ester(Methyl Nicotinate)	Alkaloids	Pyridine alkaloids	93-60-7	112205	134488	127444	124445	107954	115863
308	2-Decanol	Others	Saccharides	1120-06-5	1.18288e+06	1.15749e+06	1.16733e+06	1.12405e+06	1.31724e+06	1.27842e+06
309	Theaflavin-3,3'-di-O-gallate	Tannins	Proanthocyanidins	30462-35-2	2.04054e+06	2.0109e+06	2.22303e+06	982860	859394	838712
310	LysoPE 17:0	Lipids	LPE	-	11436.8	11133.5	12917.3	14172.3	15950.3	18428.8
311	4,5,6-Trihydroxy-2-cyclohexen-1-ylideneacetonitrile	Alkaloids	Alkaloids	-	2.56106e+06	2.65645e+06	2.56622e+06	114956	126182	107921
312	2,6-Di-tert-butylphenol	Phenolic acids	Phenolic acids	128-39-2	86146	62518	78397.1	89786.6	93739.4	57932.7
313	12-Hydroxyoctadecanoic acid	Lipids	Free fatty acids	106-14-9	9977.69	10733.7	7817.22	38128.8	38386.6	35790.8
314	Kaempferol (3,5,7,4'-Tetrahydroxyflavone)	Flavonoids	Flavonols	520-18-3	556621	591487	602500	1.03492e+06	1093049	1.07102e+06
315	L-Aspartic Acid	Amino acids and derivatives	Amino acids and derivatives	56-84-8	6.4212e+06	6.1691e+06	6.01504e+06	1.1094e+06	1.08016e+06	1.00885e+06
316	L-Alanyl-L-Phenylalanine	Amino acids and derivatives	Amino acids and derivatives	3061-90-3	416784	448134	480182	78027	98148	98292
317	Dihydroxyacetone phosphate	Others	Saccharides	57-04-5	169165	167870	179060	355822	318799	303403
318	L-Fucitol	Others	Saccharides	13074-06-1	487521	524209	536121	736841	734667	759286
319	1-Caffeoylquinic acid	Phenolic acids	Phenolic acids	1241-87-8	2.35743e+06	2.64966e+06	2.38585e+06	522920	547857	538503
320	Methyl L-pyroglutamate	Alkaloids	Pyrrole alkaloids	4931-66-2	5.81468e+06	5.95124e+06	6.13377e+06	1.99305e+06	2.024e+06	2.09957e+06
321	Quercetin-3-O-xyloside (Reynoutrin)	Flavonoids	Flavonols	549-32-6	3.50139e+07	3.60365e+07	3.46853e+07	2.59487e+07	2.44702e+07	2.55577e+07
322	N-Acetyl-L-glutamic acid	Amino acids and derivatives	Amino acids and derivatives	1188-37-0	294799	300775	348242	175833	182613	166746
323	Ferulic acid	Phenolic acids	Phenolic acids	537-98-4	1.02445e+06	929475	1.081e+06	1.35328e+06	1.3193e+06	1.18737e+06
324	Isorhamnetin-7-O-glucoside (Brassicin)	Flavonoids	Flavonols	6743-96-0	5.70666e+06	6.08857e+06	6.09472e+06	4.26951e+06	5.04252e+06	4.78111e+06
325	2-Piperidone	Alkaloids	Piperidine alkaloids	675-20-7	715201	771937	781173	2.31221e+06	848816	2.2086e+06
326	3,5,6,7,8,3',4'-Heptamethoxyflavone	Flavonoids	Flavonols	1178-24-1	60686.8	64495.6	61280.4	15243.5	12924.2	17578
327	Tangeretin (4',5,6,7,8-Pentamethoxyflavone)	Flavonoids	Flavones	481-53-8	1.34988e+06	1.49963e+06	1.37465e+06	282901	195508	178865
328	p-Coumaric acid-4-O-glucoside	Phenolic acids	Phenolic acids	117405-48-8	771716	815379	785415	45470.3	95659	52254.1
329	3-O-Digalloyl quinic acid	Phenolic acids	Phenolic acids	-	4.25638e+06	3.80017e+06	3.89274e+06	218463	196268	209509
330	Guanosine	Nucleotides and derivatives	Nucleotides and derivatives	118-00-3	6.48758e+07	5.86226e+07	6.17838e+07	3.84633e+06	4.29614e+06	4.18903e+06
331	Isohemiphloin	Flavonoids	Flavanones	3682-02-8	1.29837e+06	1.29511e+06	1.34885e+06	2.6254e+06	2.20914e+06	2.21485e+06
332	Procyanidin B2	Tannins	Proanthocyanidins	29106-49-8	6.91165e+06	6.28471e+06	6.15135e+06	6.09566e+06	5.66107e+06	6.08216e+06
333	L-Glutamine	Amino acids and derivatives	Amino acids and derivatives	56-85-9	8.51408e+06	8.04644e+06	7.65292e+06	372897	379301	376934
334	3-Hydroxypyridine	Alkaloids	Pyridine alkaloids	109-00-2	496781	501720	486506	856800	820229	765966
335	10-Formyltetrahydrofolic Acid	Alkaloids	Alkaloids	2800-34-2	3.08483e+06	3.4181e+06	3.26219e+06	3.77355e+06	4.0802e+06	3.67773e+06
336	Syringaresinol	Lignans and Coumarins	Lignans	21453-71-4	76290.2	68479.2	69137.5	124266	123804	119871
337	Avicularin(Quercetin-3-O-α-L-arabinofuranoside)	Flavonoids	Flavonols	572-30-5	3.42172e+07	3.4809e+07	3.43454e+07	2.73461e+07	2.45206e+07	2.69206e+07
338	1-(9Z-Octadecenoyl)-2-(9-oxo-nonanoyl)-sn-glycero-3-phosphocholine	Lipids	Glycerol ester	-	18350.1	18991.1	11528.5	6812.41	16781.6	17962.7
339	Kaempferol-3-O-(6''-malonyl)galactoside	Flavonoids	Flavonols	-	10453485	1.18047e+07	1.1007e+07	4.97612e+06	5.26621e+06	5.05408e+06
340	Cyclo(Ser-Pro)	Amino acids and derivatives	Amino acids and derivatives	-	129080	102061	108770	222064	238219	238582
341	Quercetin-3-O-neohesperidoside	Flavonoids	Flavonols	117611-67-3	7.25411e+06	7.8287e+06	7.97131e+06	4.7854e+06	4.81403e+06	4.21028e+06
342	LysoPE 20:3(2n isomer)	Lipids	LPE	-	15357.8	15178.3	17503.2	27682.8	26441	32290.8
343	3-O-Feruloylquinic acid	Phenolic acids	Phenolic acids	1899-29-2	1.02426e+06	1.07712e+06	1.0721e+06	1.02812e+06	1.02704e+06	914019
344	LysoPE 14:0	Lipids	LPE	-	30048.9	27198.4	28118.1	32285.1	31107	33726.3
345	L-Valyl-L-Leucine	Amino acids and derivatives	Amino acids and derivatives	3989-97-7	1.51335e+06	1.58462e+06	1.51146e+06	156467	179180	200400
346	Kaempferol-3-O-(6''-p-Coumaroyl)glucoside (Tiliroside)	Flavonoids	Flavonols	20316-62-5	3.90445e+06	3.50483e+06	3.84551e+06	5.85609e+06	5.69558e+06	5.62876e+06
347	Jasmonoyl-L-Isoleucine	Amino acids and derivatives	Amino acids and derivatives	120330-93-0	54473.6	64883.5	56667.4	64322.5	58954	58611
348	Theaflagallin	Tannins	Tannin	102208-15-1	2.42392e+06	2.663e+06	2.42228e+06	7.39715e+06	7.42474e+06	7.90339e+06
349	12,13-Epoxy-9-Octadecenoic Acid	Lipids	Free fatty acids	6799-85-5	35358.7	32608.7	33255.3	113147	118271	108085
350	Esculetin-7-O-glucoside	Lignans and Coumarins	Coumarins	-	473585	420480	462198	78052.3	56966.3	54714.8
351	Quinolinic Acid	Alkaloids	Pyridine alkaloids	89-00-9	220783	207495	218219	517880	518568	519402
352	2-Methylsuccinic acid	Organic acids	Organic acids	498-21-5	599450	630318	651378	707209	657601	696985
353	Monomethyl succinate	Organic acids	Organic acids	3878-55-5	599450	630318	651378	707209	657601	696985
354	Dimethylmalonic acid	Organic acids	Organic acids	595-46-0	599450	630318	651378	707209	657601	696985
355	Isostrictinin	Tannins	Tannin	87392-62-9	7.45759e+06	6.60123e+06	7.73472e+06	557677	562320	544125
356	Naringenin-7-O-glucoside (Prunin)	Flavonoids	Flavanones	529-55-5	66223.1	86652	77085.6	40030	65886.9	62525
357	Dehydroascorbic acid	Others	Vitamin	490-83-5	269700	452017	382182	134017	112668	112913
358	LysoPE 20:2	Lipids	LPE	-	13479.4	14479.7	16925.6	24611.9	26144	32287.7
359	Dehydrodiconiferyl alcohol-4-O-glucoside	Lignans and Coumarins	Lignans	107870-88-2	530822	503180	482303	46907.5	41802.2	44685.3
360	Isochlorogenic acid C	Phenolic acids	Phenolic acids	57378-72-0	705489	808689	689324	322806	310132	247131
361	Luteolin-7-O-rutinoside-5-O-rhamnoside	Flavonoids	Flavones	-	94243.9	86537.8	97006.2	81030.5	76780.1	83250
362	Uridine-5'-Diphosphate-D-Xylose	Nucleotides and derivatives	Nucleotides and derivatives	3616-06-6	91788.9	90410.7	101377	60561.4	61379.5	55790.2
363	Pyridoxine-5'-O-glucoside	Others	Vitamin	-	108655	97255.4	99052.8	36129.9	33157.5	41020.6
364	1-Decanol	Others	Saccharides	112-30-1	1.14135e+06	1.22704e+06	1.06884e+06	1.32718e+06	1.29763e+06	1.23474e+06
365	Galloylprocyanidin B4	Tannins	Proanthocyanidins	-	1.16871e+07	1.25459e+07	1.06817e+07	3.52258e+06	3.63459e+06	3.64459e+06
366	L-Citramalic acid	Organic acids	Organic acids	6236-09-5	368341	141235	513874	2.02129e+06	1.84394e+06	1.84818e+06
367	γ-Linolenic Acid	Lipids	Free fatty acids	506-26-3	447398	467415	477230	958007	1.10062e+06	909105
368	Betaine	Alkaloids	Alkaloids	107-43-7	1.20588e+07	1.11691e+07	1.19453e+07	2.88438e+07	3.12595e+07	2.85964e+07
369	Eupatorin-5-methylether (3'-hydroxy-5,6,7,4'-tetramethoxyflavone)	Flavonoids	Flavones	21764-09-0	43015.4	42203.4	39986.1	12515.1	15866.9	14798.9
370	Syringaldehyde-4-O-glucoside	Phenolic acids	Phenolic acids	-	44602.3	12564.8	15600.5	31855	33790.2	30993.7
371	Malonic acid	Organic acids	Organic acids	141-82-2	1.95664e+06	2.01396e+06	2.13834e+06	7.61181e+06	8.24256e+06	8.06979e+06
372	Syringoylcaffeoylquinic acid-D-glucose	Phenolic acids	Phenolic acids	-	126128	141245	115763	10711.3	4055.7	9481.92
373	Digalloylglucose	Phenolic acids	Phenolic acids	-	5.39261e+06	5.43995e+06	4.30177e+06	595284	432917	498035
374	1,14-Tetradecanedioic Acid	Lipids	Free fatty acids	821-38-5	18719.1	18645.1	22164.5	23386.3	24700.3	23567.4
375	Hispidulin-7-O-glucoside(Homoplantaginin)	Flavonoids	Flavones	17680-84-1	814672	880125	926835	537427	495599	520856
376	Oxiglutatione	Amino acids and derivatives	Amino acids and derivatives	27025-41-8	212825	159827	203040	88524.3	67412.9	82217.7
377	N',N'',N'''-p-Coumaroyl-cinnamoyl-caffeoyl spermidine	Alkaloids	Phenolamine	-	62142.1	71047.8	82895.6	166647	200357	190982
378	4-Oxoretinol	Others	Vitamin	62702-55-0	15212.1	13791.9	17632.8	9701.81	7142.05	8318.44
379	Succinic acid	Organic acids	Organic acids	110-15-6	3.52059e+07	2.12051e+07	2.25447e+07	5.33654e+06	5.09982e+06	4.95177e+06
380	Methylmalonic acid	Organic acids	Organic acids	516-05-2	3.52059e+07	2.12051e+07	2.25447e+07	5.33654e+06	5.09982e+06	4.95177e+06
381	L-Methionine Sulfoxide	Amino acids and derivatives	Amino acids and derivatives	3226-65-1	7.25491e+06	6.73242e+06	6.54002e+06	2.21073e+06	2.22391e+06	2.16067e+06
382	Luteolin-7,3'-di-O-glucoside	Flavonoids	Flavones	52187-80-1	678066	725541	664199	271138	350785	290578
383	Tartronate semialdehyde	Organic acids	Organic acids	2480-77-5	378452	292779	337940	1.59554e+06	1.54082e+06	1.46462e+06
384	Kaempferol-3-O-rhamnoside (Afzelin)(Kaempferin)	Flavonoids	Flavonols	482-39-3	706007	737887	689509	866809	850664	847933
385	4-(3,4,5-Trihydroxybenzoxy)benzoic acid	Phenolic acids	Phenolic acids	-	6.40523e+06	6.53277e+06	7.9877e+06	5.42424e+06	4.61237e+06	5.06514e+06
386	Rhamnetin-3-O-Rutinoside	Flavonoids	Flavonols	-	3.64036e+06	3.74715e+06	3.94772e+06	1.88813e+06	2.24546e+06	2.48965e+06
387	Galangin-7-O-glucoside	Flavonoids	Flavones	-	164378	118631	151815	77704.6	65091.6	64152.1
388	L-Leucyl-L-Leucine	Amino acids and derivatives	Amino acids and derivatives	3303-31-9	856989	898230	952209	256155	209156	230892
389	Gallic acid	Phenolic acids	Phenolic acids	149-91-7	8.0575e+06	8.69827e+06	8.11072e+06	14012784	1.37669e+07	1.40614e+07
390	Luteolin (5,7,3',4'-Tetrahydroxyflavone)	Flavonoids	Flavones	491-70-3	157458	177894	168215	230123	250921	209888
391	Phloretin-4'-O-glucoside (Trilobatin)	Flavonoids	Chalcones	4192-90-9	518583	560200	538623	667741	666970	604889
392	Ricinoleic acid	Lipids	Free fatty acids	141-22-0	32389.8	33345.9	31561.4	106640	114464	101740
393	N-Oleoylethanolamine	Alkaloids	Alkaloids	111-58-0	208290	332613	306311	138032	379376	414033
394	Spermine	Alkaloids	Alkaloids	71-44-3	3.12329e+07	3.29136e+07	3.07804e+07	1.21057e+07	1.10455e+07	1.36519e+07
395	Myricetin-3-O-galactoside-3'-O-rhamnoside	Flavonoids	Flavonols	-	1.54675e+06	1.753e+06	1.65127e+06	9	9	9
396	Digallic Acid	Phenolic acids	Phenolic acids	536-08-3	5.44731e+06	5.35818e+06	5.41196e+06	5.25943e+06	4.33368e+06	5.08835e+06
397	α-Linolenic Acid	Lipids	Free fatty acids	463-40-1	2.7945e+07	2.98844e+07	2.82445e+07	5.38322e+07	5.80285e+07	5.18323e+07
398	2'-Deoxyinosine-5'-monophosphate	Nucleotides and derivatives	Nucleotides and derivatives	3393-18-8	562688	462654	525697	1.84687e+06	1.81869e+06	1.48526e+06
399	5-Aminolevulinic Acid	Alkaloids	Alkaloids	106-60-5	1.13571e+06	912023	907437	67272	87421.2	113459
400	Theaflavin-3-gallate	Tannins	Proanthocyanidins	30462-34-1	2.33509e+06	2.29387e+06	2.53005e+06	689479	811567	697779
401	L-Phenylalanine	Amino acids and derivatives	Amino acids and derivatives	63-91-2	2.07574e+06	2.1574e+06	2.13e+06	105031	111222	87019.2
402	Isocitric Acid	Organic acids	Organic acids	320-77-4	8.97783e+06	1.01102e+07	9.62743e+06	710380	814968	664692
403	N-Feruloylputrescine	Alkaloids	Phenolamine	501-13-3	325079	390394	423136	114561	85905.8	179201
404	6-C-Methylquercetin-3-O-rutinoside	Flavonoids	Flavonols	-	4.07936e+06	4.59604e+06	4.26596e+06	2.44152e+06	2.60578e+06	2.63096e+06
405	Crepenynic acid	Lipids	Free fatty acids	2277-31-8	450308	388575	461922	866513	879331	826251
406	3-O-p-Coumaroylquinic acid-O-glucoside	Phenolic acids	Phenolic acids	-	187165	154227	155002	9	9	9
407	1-O-p-Coumaroylquinic acid	Phenolic acids	Phenolic acids	-	2.25782e+06	2.51717e+06	2.40544e+06	2.23113e+06	1.94466e+06	2.03529e+06
408	D-Pinitol	Others	Saccharides	10284-63-6	220261	219315	215884	158274	132780	137386
409	Naringenin chalcone; 2',4,4',6'-Tetrahydroxychalcone	Flavonoids	Chalcones	73692-50-9	122713	134128	117274	49475.7	49995.4	52782.8
410	Eupatilin-7-O-glucoside	Flavonoids	Flavones	-	100173	99534.4	94868.9	53882.1	58484.1	41957.1
411	2-Dehydro-3-deoxy-L-arabinonate	Others	Saccharides	-	9	285090	327914	118641	891199	104601
412	3-Dehydroshikimic acid	Organic acids	Organic acids	2922-42-1	466465	458164	465365	169813	151492	164283
413	N-Acetyl-DL-phenylalanine	Amino acids and derivatives	Amino acids and derivatives	2901-75-9	1.47572e+06	1.96515e+06	1.83239e+06	1.28628e+06	1.24195e+06	1.25149e+06
414	Bis(2-ethylhexyl)phthalate	Phenolic acids	Phenolic acids	117-81-7	971910	435896	539889	1.39397e+06	361906	380945
415	Argininosuccinic acid	Organic acids	Organic acids	2387-71-5	167831	186605	174315	80750.7	81428.1	65199.5
416	Trihydroxycinnamoylquinic acid	Phenolic acids	Phenolic acids	-	203739	209052	207068	30077.9	24158.9	24890.9
417	Indole-3-acetic acid (IAA)	Alkaloids	Plumerane	87-51-4	213469	235934	277011	1.70647e+06	1.74435e+06	1.54074e+06
418	Perillyl alcohol	Terpenoids	Monoterpenoids	57717-97-2	135650	127372	137004	9	44545.3	588946
419	Isonicotinic acid	Others	Vitamin	55-22-1	508665	497132	522988	1.53117e+07	1.60802e+07	1.68863e+07
420	Didymin (Isosakuranetin-7-O-rutinoside)	Flavonoids	Flavanones	14259-47-3	4.66533e+06	4.78538e+06	4.48063e+06	5.03508e+06	6.82027e+06	6.75744e+06
421	Nicotinic acid (Vitamin B3)	Others	Vitamin	59-67-6	522469	487601	533455	1.45983e+07	1.60263e+07	1.66389e+07
422	2-Hydroxyisobutyric acid	Organic acids	Organic acids	594-61-6	87794	78492.4	74248	23454.3	24870.6	17881.7
423	2-Hydroxybutyric Acid	Organic acids	Organic acids	3347-90-8	87794	78492.4	74248	23454.3	24870.6	17881.7
424	Quercetin-3-O-glucoside-7-O-rhamnoside	Flavonoids	Flavonols	-	6.02164e+06	6.10173e+06	5.98071e+06	3.99535e+06	3.83321e+06	3.53356e+06
425	Epicatechin glucoside	Flavonoids	Flavanols	-	1.07915e+06	948470	1.03165e+06	74615.2	78542.2	75176.2
426	Quercetin-3-O-arabinoside	Flavonoids	Flavonols	22255-13-6	4.87685e+06	5.30521e+06	5.50013e+06	4.84955e+06	4.96647e+06	4.63715e+06
427	1-O-p-Coumaroyl-β-D-glucose	Phenolic acids	Phenolic acids	7139-64-2	1.38647e+06	1.32279e+06	1.60099e+06	119629	104381	120559
428	2-Hydroxyglutaric Acid	Organic acids	Organic acids	13095-48-2	265786	250093	314121	91964.8	88391.8	89858.8
429	3-Methyl-L-Histidine	Amino acids and derivatives	Amino acids and derivatives	368-16-1	78009.6	70331.9	71659.1	29841.7	20981.1	32873.2
430	12-Hydroxydodecanoic acid	Lipids	Free fatty acids	505-95-3	10133.8	10998.3	12682.1	3218.53	3852.56	2279.17
431	Tamarixetin-3-O-glucoside-7-O-rhamnoside	Flavonoids	Flavonols	-	4.11947e+06	4.61237e+06	4.28534e+06	2.50644e+06	2.55522e+06	2.50634e+06
432	Uridine 5'-monophosphate	Nucleotides and derivatives	Nucleotides and derivatives	58-97-9	4.66773e+06	4.58625e+06	5.46708e+06	1.42555e+07	1.54738e+07	1.36306e+07
433	Tricin-7-O-saccharic acid	Flavonoids	Flavones	-	404451	392445	363853	159343	165398	183977
434	Diosmetin-7-O-galactoside	Flavonoids	Flavones	-	854680	975300	975277	568995	535173	650028
435	1,6-Di-O-caffeoyl-β-D-glucose	Phenolic acids	Phenolic acids	-	33944.8	25523	23881.3	18637.8	20030.5	12904.2
436	Inosine 5'-monophosphate	Nucleotides and derivatives	Nucleotides and derivatives	131-99-7	78382.1	100708	83525.6	36504.9	49506.4	1.47347e+06
437	Ribosyladenosine	Nucleotides and derivatives	Nucleotides and derivatives	-	330434	353226	359704	475076	551714	468781
438	Uridine 5'-diphospho-D-glucose	Nucleotides and derivatives	Nucleotides and derivatives	133-89-1	149039	132653	131182	129301	124512	137885
439	Vanillin; 4-Hydroxy-3-Methoxybenzaldehyde	Phenolic acids	Phenolic acids	121-33-5	676651	638306	559406	266994	250986	243574
440	3-Aminosalicylic acid	Phenolic acids	Phenolic acids	570-23-0	282325	252916	260696	285015	268827	253555
441	Theaflavate B;3'-O-(3,4,5-Trihydroxybenzoyl)	Tannins	Tannin	152542-70-6	586007	670483	548467	42183.5	26610.6	28013.2
442	1,6-Di-O-galloyl-3-O-Cinnamoyl-β-D-glucose	Phenolic acids	Phenolic acids	-	40367.2	40448.5	41758	18867.2	26958.2	16216.1
443	N-Acetyl-L-leucine	Amino acids and derivatives	Amino acids and derivatives	1188-21-2	578684	696931	707935	124390	108870	76673.4
444	Hesperetin-5-O-glucoside	Flavonoids	Flavanones	69651-80-5	1.58183e+07	1.71231e+07	1.58569e+07	2.87731e+07	2.91018e+07	2.8992e+07
445	Catechin-(7,8-bc)-4α-(3,4-dihydroxyphenyl)-dihydro-2-(3H)-one	Flavonoids	Flavanols	-	413559	334888	415736	809987	968866	947490
446	2,5-Dimethylchromone-7-O-sulfate	Others	Chromone	-	487941	528852	585657	331175	335361	313346
447	N6-Acetyl-L-lysine	Amino acids and derivatives	Amino acids and derivatives	692-04-6	435204	474857	509175	626146	707682	621825
448	1-O-Feruloylquinic acid	Phenolic acids	Phenolic acids	-	4.62974e+06	4.84472e+06	4.83076e+06	1.21794e+06	1.34162e+06	1.33082e+06
449	N-Acetyl-L-threonine	Amino acids and derivatives	Amino acids and derivatives	17093-74-2	201825	219410	242897	303197	293357	266442
450	2'-Deoxycytidine	Nucleotides and derivatives	Nucleotides and derivatives	951-77-9	223524	260905	242531	361229	390052	376441
451	Naringenin-4'-O-glucoside	Flavonoids	Flavanones	-	268893	264948	277262	127070	97278.6	91978.7
452	6-Hydroxyluteolin 5-glucoside	Flavonoids	Flavones	-	1.41754e+07	1.37813e+07	1.49639e+07	2.73609e+07	2.34525e+07	2.84687e+07
453	4-Hydroxyphenyllactic Acid	Phenolic acids	Phenolic acids	306-23-0	124178	129891	131463	386854	389753	383090
454	Epicatechin-6-C-β-D-glucopyranoside	Flavonoids	Flavanols	-	1.61879e+06	1.56913e+06	1.48637e+06	128790	124955	118612
455	Myricetin-3-O-galactoside	Flavonoids	Flavonols	15648-86-9	1.65465e+06	1.67834e+06	1.6552e+06	1.23787e+06	1.44168e+06	1.10503e+06
456	Tamarixetin-3-O-(6''-malonyl)glucoside	Flavonoids	Flavonols	-	296666	363327	299286	167064	200318	205960
457	4-Aminophenol	Alkaloids	Phenolamine	123-30-8	932886	969987	874089	261199	278154	236275
458	4-O-p-Coumaroylquinic acid	Phenolic acids	Phenolic acids	32451-86-8	6.16597e+06	6.69685e+06	6.96735e+06	1.62832e+06	1.66597e+06	1.78099e+06
459	3,3',4-O-Trimethylellagic acid	Tannins	Tannin	1617-49-8	103136	115165	122487	101724	95427	99166.1
460	6-C-MethylKaempferol-3-glucoside	Flavonoids	Flavones	-	870677	907370	922588	545911	598954	481514
461	5-O-Galloyl-D-hamamelose	Phenolic acids	Phenolic acids	-	2.21491e+06	1.29421e+07	1.34521e+07	9	9	9
462	N-acetyl-beta-alanine	Amino acids and derivatives	Amino acids and derivatives	3025-95-4	123327	128912	125072	227843	226456	209882
463	Quercetin-7-O-rutinoside	Flavonoids	Flavonols	147714-62-3	6.38152e+07	7.1042e+07	7.44461e+07	6.35755e+07	6.32351e+07	6.05804e+07
464	Neochlorogenic acid (5-O-Caffeoylquinic acid)	Phenolic acids	Phenolic acids	906-33-2	2.52122e+06	2.373e+06	2.77726e+06	496992	482197	561023
465	1-beta-D-Arabinofuranosyluracil	Nucleotides and derivatives	Nucleotides and derivatives	3083-77-0	665210	681383	761483	1.7079e+06	1.85552e+06	1.66042e+06
466	N-Acetyl-L-Glutamine	Amino acids and derivatives	Amino acids and derivatives	2490-97-3	674681	644097	715535	1.47023e+06	1.54749e+06	1.39149e+06
467	6-Hydroxykaempferol-3,6-O-Diglucoside	Flavonoids	Flavonols	-	1.95279e+06	1.70493e+06	1.81537e+06	1.0727e+06	1.01272e+06	1.01897e+06
468	Glycylphenylalanine	Amino acids and derivatives	Amino acids and derivatives	3321-03-7	358329	274493	329827	85162.1	101581	106459
469	Quercetin-3-O-(2''-O-p-Coumaroyl)galactoside	Flavonoids	Flavonols	-	255901	270802	279252	1.81327e+06	1.87163e+06	1.88224e+06
470	Isovitexin-2''-O-rhamnoside	Flavonoids	Flavones	-	691893	548104	623147	820590	973831	908839
471	L-Glutamic acid	Amino acids and derivatives	Amino acids and derivatives	56-86-0	1.46359e+07	1.43765e+07	1.54018e+07	2.74936e+06	2.89996e+06	2.78424e+06
472	Taxifolin(Dihydroquercetin)	Flavonoids	Flavanonols	480-18-2	485464	531811	550056	1.20879e+06	1.30775e+06	1.08776e+06
473	Benzamide	Phenolic acids	Phenolic acids	55-21-0	1.04965e+07	1.1534e+07	1.08646e+07	5.40193e+06	5.35115e+06	4.97762e+06
474	Isoschaftoside	Flavonoids	Flavones	52012-29-0	1.37636e+07	1.20623e+07	1.27267e+07	1.62729e+07	1.52933e+07	1.6231e+07
475	Kaempferol-3-O-(2''-p-Coumaroyl)galactoside	Flavonoids	Flavonols	-	851543	825165	821783	2.46099e+06	2.46425e+06	2.16519e+06
476	L-Malic acid	Organic acids	Organic acids	97-67-6	351218	365330	370449	45795.9	66579.6	50470.6
477	Indole-3-carboxaldehyde	Alkaloids	Plumerane	487-89-8	4.94991e+06	5.16924e+06	5.36038e+06	921119	951657	887434
478	Eucommiol	Others	Alcohol compounds	55930-44-4	103430	101279	102415	69423.2	82442.1	71226.6
479	L-Fucose	Others	Saccharides	2438-80-4	109475	37730.7	44842	51205	92290.5	75953.1
480	Sanguiin H4	Tannins	Tannin	84316-77-8	5.84039e+06	5.91352e+06	6.27275e+06	491296	564923	453257
481	Epigallocatechin	Flavonoids	Flavanols	970-74-1	227365	301395	256565	341202	379625	352656
482	Palmitaldehyde	Lipids	Free fatty acids	629-80-1	6.39196e+07	63891584	6.53761e+07	7.03002e+07	7.24702e+07	7.2548e+07
483	Pinocembrin-7-O-glucoside (Pinocembroside)	Flavonoids	Flavanones	75829-43-5	9884.97	7898.82	6986.27	9071.19	8400.62	10324.7
484	1-Oleoyl-Sn-Glycerol	Lipids	Glycerol ester	129784-87-8	201439	204453	171904	2.03826e+06	1.80664e+06	2.0158e+06
485	Nicotinate D-ribonucleoside	Others	Vitamin	17720-18-2	3.73306e+06	5.09995e+06	5.05751e+06	5.54745e+06	7.11123e+06	5.36835e+06
486	Isolariciresinol-9-O-glucoside	Lignans and Coumarins	Lignans	-	294717	286771	289958	264631	280846	278978
487	Quercetin-3-O-glucuronide	Flavonoids	Flavonols	22688-79-5	46291.5	66800	54493	9	9	9
488	4-O-β-D-glucopyranosylferulic acid	Phenolic acids	Phenolic acids	-	870282	897340	846021	90772.1	114489	107576
489	Shikimic acid	Organic acids	Organic acids	138-59-0	2.09649e+06	2.1962e+06	2.29865e+06	616613	578516	681943
490	Oxalacetic acid	Organic acids	Organic acids	328-42-7	232928	289948	234384	12535.5	33015.1	10500
491	Eriodictyol-7-O-(6''-O-p-coumaroyl)glucoside	Flavonoids	Flavanones	-	73805.9	67505.8	69359.3	102045	105840	108040
492	5-O-Galloyl-methyl quinine ester	Phenolic acids	Phenolic acids	-	130541	147238	158765	133879	64644	116443
493	3-Methylmalic acid	Organic acids	Organic acids	152204-30-3	241556	321846	343976	103197	98914.3	115833
494	Epiafzelechin	Flavonoids	Flavanols	24808-04-6	1.16302e+06	981169	1.01952e+06	1.35875e+06	1.57138e+06	1.22853e+06
495	Apigenin-6-C-glucoside (Isovitexin)	Flavonoids	Flavones	38953-85-4	4.17526e+06	4.65475e+06	5.18707e+06	6.23163e+06	6.49407e+06	7.88317e+06
496	Apigenin-8-C-Glucoside (Vitexin)	Flavonoids	Flavones	3681-93-4	4.17526e+06	4.65475e+06	5.18707e+06	6.23163e+06	6.49407e+06	7.88317e+06
497	6-O-Feruloyl-β-D-glucose	Phenolic acids	Phenolic acids	137887-25-3	60411.4	40398	56116.1	106909	106891	112367
498	Quercetin-3-O-(6''-O-galloyl)glucoside	Flavonoids	Flavonols	56316-75-7	208724	199633	175238	231172	172284	173112
499	Apigenin-7-O-glucoside(Cosmosiin)	Flavonoids	Flavones	578-74-5	106364	183070	156280	66862.6	77747.6	82389.6
500	Quercetin-3-O-(6''-O-acetyl)glucoside	Flavonoids	Flavonols	-	700752	612923	768939	959853	1.02303e+06	1.24008e+06
501	4'-O-Glucosylvitexin	Flavonoids	Flavones	38950-94-6	1.15707e+07	1.45405e+07	1.51536e+07	1.97702e+07	1.72209e+07	1.64869e+07
502	Luteolin-7-O-(6''-malonyl)glucoside	Flavonoids	Flavones	-	8.62562e+06	9.50428e+06	1.18453e+07	5.83074e+06	5.62942e+06	6.31412e+06
503	Theaflavin	Tannins	Proanthocyanidins	4670-05-7	4.11158e+06	3.92433e+06	4.08029e+06	3.2892e+06	3.24972e+06	3.20022e+06
504	5-Methyl-2'-Deoxycytidine	Nucleotides and derivatives	Nucleotides and derivatives	838-07-3	71558.6	79184.9	62549.8	176330	167497	149512
505	Coniferyl alcohol	Phenolic acids	Phenolic acids	458-35-5	250436	282047	270002	224008	256010	220886
506	Ethyl 9-Hydroxy-10,12-octadecadienoic acid	Lipids	Free fatty acids	-	25048.4	37162.6	32060.8	15789.6	43659.8	51760.5
507	Sinapinaldehyde	Phenolic acids	Phenolic acids	4206-58-0	62994.3	79117.2	74118.3	63350.3	81452.3	65317.8
508	Procyanidin C2	Tannins	Proanthocyanidins	37064-31-6	678467	702996	526155	811461	825512	260104
509	Vitexin-2''-O-xyloside	Flavonoids	Flavones	-	2.31672e+06	2.4653e+06	2.04689e+06	3.07898e+06	2.82638e+06	2.8116e+06
510	Trimethyllysine	Amino acids and derivatives	Amino acids and derivatives	23284-33-5	552602	576957	671065	189910	141078	168187
511	7-Methylxanthine	Nucleotides and derivatives	Nucleotides and derivatives	552-62-5	2.61419e+06	2.92043e+06	2.98572e+06	2.81385e+06	2.66321e+06	2.51951e+06
512	Citraconic acid	Organic acids	Organic acids	498-23-7	875700	968159	853861	3.98003e+06	4.07093e+06	3.74452e+06
513	3,6-Di-O-caffeoyl glucose	Phenolic acids	Phenolic acids	-	39691	38804.6	32179.2	17800.9	19414	23001.1
514	3-O-p-Coumaroylquinic acid	Phenolic acids	Phenolic acids	87099-71-6	317068	306720	273818	112640	105479	119822
515	DL-2-hydroxystearic acid	Lipids	Free fatty acids	629-22-1	148563	161994	158798	549963	493572	587009
516	2'-Deoxyinosine	Nucleotides and derivatives	Nucleotides and derivatives	890-38-0	9	9	9	29697.9	31714.4	35283.4
517	Methanesulfonic acid	Organic acids	Organic acids	75-75-2	390963	435383	461806	3.00211e+06	2.86857e+06	3.37902e+06
518	4-Guanidinobutanal	Others	Aldehyde compounds	-	2.97961e+07	3.12845e+07	3.25305e+07	1.32294e+07	1.39024e+07	1.26599e+07
519	Myricetin-3-O-xyloside	Flavonoids	Flavonols	-	742251	836563	717755	671338	594704	699015
520	Procyanidin C1	Tannins	Proanthocyanidins	37064-30-5	633798	591712	611889	806591	713428	306344
521	2,3-Dihydroxy-3-Methylbutanoic Acid	Organic acids	Organic acids	1756-18-9	2100659	2.1589e+06	2.95921e+06	252425	502946	280789
522	DL-Xylose	Others	Saccharides	25990-60-7	231970	219987	230711	198128	211120	194862
523	1-O-(3,4-Dihydroxy-5-methoxy-benzoyl)-glucoside	Phenolic acids	Phenolic acids	-	170274	176212	161378	9	9	9
524	5,7-Dihydroxy-4-methoxyflavone-3-O-xylose-(1-6)-glucose	Flavonoids	Flavones	-	537961	557252	388599	625589	648160	338521
525	Isovitexin-7-O-glucoside(Saponarin)	Flavonoids	Flavones	20310-89-8	881651	1.09829e+06	1.03641e+06	9	9	9
526	4-O-Methylgallic Acid	Phenolic acids	Phenolic acids	4319-02-2	225562	218331	216155	111681	81243.1	86320.5
527	16-Methylheptadecanoic acid	Lipids	Free fatty acids	2724-58-5	2.47961e+07	2.80313e+07	2.60647e+07	1.28312e+06	5.34221e+07	4.70362e+07
528	Isolariciresinol	Lignans and Coumarins	Lignans	548-29-8	44503.6	48704.3	44760.5	647451	698712	623274
529	Quercetin-3-O-sambubioside	Flavonoids	Flavonols	83048-35-5	537063	668814	704812	425797	431440	471036
530	Kaempferol-3-O-(2''-O-acetyl)glucoside	Flavonoids	Flavonols	-	4.94968e+06	5.51977e+06	5.53609e+06	3.80288e+06	3.14977e+06	3.9529e+06
531	3-Guanidinopropionic acid	Organic acids	Organic acids	353-09-3	215648	233315	188640	191181	181954	162252
532	6-O-Galloyl-β-D-glucose	Phenolic acids	Phenolic acids	13186-19-1	1.27608e+07	1.37278e+07	1.42231e+07	9	9	9
533	Methyl 4-hydroxybenzoate	Phenolic acids	Phenolic acids	99-76-3	141592	130979	127034	72608.2	64034.6	52497.6
534	9-(Arabinosyl)hypoxanthine	Nucleotides and derivatives	Nucleotides and derivatives	7013-16-3	264326	288047	315405	326288	343306	327551
535	Quercetin-3-O-robinobioside	Flavonoids	Flavonols	52525-35-6	3.13059e+06	2.7927e+06	2.99118e+06	2.30584e+06	2.88849e+06	2.9541e+06
536	Quercetin-3-O-(2''-O-galloyl)Arabinoside	Flavonoids	Flavonols	-	24296.8	30883.6	26204.5	29558.9	30253.6	29240.3
537	Dehydrodiconiferyl alcohol	Lignans and Coumarins	Lignans	4263-87-0	2.35778e+06	2.87135e+06	2.36829e+06	1.43405e+06	1.43142e+06	1.45854e+06
538	4-Hydroxy-3,5-diisopropylbenzaldehyde	Phenolic acids	Phenolic acids	10537-86-7	24545.2	23541	22634.7	10726	10847.3	10222.4
539	Diisooctyl Phthalate	Phenolic acids	Phenolic acids	27554-26-3	1.04815e+06	433111	583820	1.40289e+06	373344	420102
540	Demethyl coniferin	Phenolic acids	Phenolic acids	-	142398	233951	245362	54938	65683.6	44425.6
541	Thymidine	Nucleotides and derivatives	Nucleotides and derivatives	50-89-5	1.3212e+06	1.34865e+06	1.36935e+06	2.60202e+06	2.57285e+06	2.79179e+06
542	L-threo-3-Methylaspartate	Amino acids and derivatives	Amino acids and derivatives	6061-13-8	680687	671447	693155	90559.4	110887	93846.3
543	L-Glycyl-L-isoleucine	Amino acids and derivatives	Amino acids and derivatives	19461-38-2	206698	195319	143099	193569	234588	204729
544	Hypoxanthine	Nucleotides and derivatives	Nucleotides and derivatives	68-94-0	433969	458703	414370	2.00422e+06	1.84015e+06	1.80964e+06
545	Kaempferol-7-O-glucoside	Flavonoids	Flavonols	16290-07-6	8.32146e+06	9.75034e+06	9.40253e+06	8.95966e+06	7.91871e+06	8.44028e+06
546	L-Prolyl-L-Phenylalanine	Amino acids and derivatives	Amino acids and derivatives	13589-02-1	349902	375807	341839	117428	116101	116102
547	Riboflavin (Vitamin B2)	Others	Vitamin	83-88-5	874215	1.11563e+06	1.0183e+06	1.5463e+06	1.54317e+06	1.2369e+06
548	2R-Hydroxyoctadecanoic Acid	Lipids	Free fatty acids	26633-48-7	155058	160234	159549	540830	493509	561043
549	L-Ascorbic acid (Vitamin C)	Others	Vitamin	50-81-7	598042	734015	951966	272379	2.4729e+06	2.21974e+06
550	2,4,6-Trihydroxybenzoic acid methyl ester	Phenolic acids	Phenolic acids	3147-39-5	6155.74	8241.96	6572.38	20040.4	15332.4	20010.5
551	Cis-Aconitic acid	Organic acids	Organic acids	585-84-2	1.04972e+06	1.27813e+06	1.18515e+06	293589	260604	248844
552	Chrysoeriol-6-C-glucoside-7-O-glucoside	Flavonoids	Flavones	-	170666	162869	165482	115903	147079	103333
553	Naringenin-7-O-Neohesperidoside(Naringin)	Flavonoids	Flavanones	10236-47-2	49203.8	89674.4	65301.9	97632.2	82755	71249.4
554	Dodecanedioic aicd	Lipids	Free fatty acids	693-23-2	3257.23	4437.89	2750.58	4707.8	5208.6	5911.09
555	L-Isoleucyl-L-Aspartate	Amino acids and derivatives	Amino acids and derivatives	-	308348	333048	274332	157021	165650	144671
556	1-O-Galloyl-β-D-glucose	Phenolic acids	Phenolic acids	58511-73-2	1.26029e+07	2.49691e+06	1.43487e+07	9	9	9
557	Myricetin-3-O-β-D-glucoside	Flavonoids	Flavonols	19833-12-6	4.52757e+06	4.01621e+06	5.30459e+06	3.52065e+06	3.56829e+06	3.38841e+06
558	Medioresinol	Lignans and Coumarins	Lignans	40957-99-1	1.11506e+06	1.18817e+06	1.14934e+06	1.94496e+06	1.95956e+06	1.71166e+06
559	N-benzoyl-2-aminoethyl-β-D-glucopyranoside	Alkaloids	Alkaloids	-	2.13947e+07	2.27853e+07	2.13761e+07	2.76198e+06	2.66415e+06	2.43709e+06
560	3-Phospho-D-glyceric acid	Others	Saccharides	820-11-1	252737	262721	303241	465798	508523	439748
561	Quercetin	Flavonoids	Flavonols	117-39-5	743533	738200	719636	1.09863e+06	1.14449e+06	1.18048e+06
562	1-Methoxy-indole-3-acetamide	Alkaloids	Plumerane	-	1.55915e+07	1.54797e+07	1.5908e+07	1.93293e+06	2.21368e+06	1.92787e+06
563	Caffeic acid	Phenolic acids	Phenolic acids	331-39-5	2.20577e+06	2.31012e+06	2.14295e+06	1.54881e+07	1.69393e+07	1.77947e+07
564	LysoPC 16:1(2n isomer)	Lipids	LPC	-	683954	777945	746648	2.11314e+06	2.23612e+06	2.17274e+06
565	Koaburaside	Phenolic acids	Phenolic acids	41653-73-0	214956	211610	228440	55650	45685.2	42931.1
566	D-Fructose-1,6-biphosphate	Others	Saccharides	488-69-7	106755	91858	94272.7	149892	178514	157842
567	D-Glucose 1,6-bisphosphate	Others	Saccharides	10139-18-1	61889.5	67825.9	65659.7	299141	288253	277747
568	4-Pyridoxic acid-O-glucoside	Others	Vitamin	-	38459.6	30415.7	32367.5	9	9	9
569	S-(5'-Adenosy)-L-homocysteine	Amino acids and derivatives	Amino acids and derivatives	979-92-0	23589.6	23437.5	26153.8	9	9	9
570	(E)-Linalool-1-oic acid	Lipids	Free fatty acids	-	144391	171910	166079	58202.9	67033.7	60208.5
571	Eriodictyol-7-O-(6''-malonyl)glucoside	Flavonoids	Flavanones	-	599179	600975	586251	225683	289333	245565
572	Xanthosine	Nucleotides and derivatives	Nucleotides and derivatives	146-80-5	3.02227e+06	3.17782e+06	3.05641e+06	1.52831e+06	2.27087e+06	2.30625e+06
573	Daphnin	Lignans and Coumarins	Coumarins	486-55-5	543660	588555	525697	96827	83321.5	84268.5
574	Catechin gallate	Flavonoids	Flavanols	130405-40-2	2.83814e+06	2.49692e+06	2.65125e+06	624714	582907	604535
575	Quercetin-3-O-(2''-O-Rhamnosyl)rutinoside	Flavonoids	Flavonols	55696-57-6	1.04341e+06	1.2655e+06	1.07558e+06	638159	596695	727093
576	Vanillylamine	Alkaloids	Phenolamine	1196-92-5	20584.5	28349.9	18556.9	501678	484347	488126
577	2,4,6-Tri-O-galloyl-D-glucose	Phenolic acids	Phenolic acids	108043-99-8	903572	879617	872905	212012	220697	233690
578	1,2,6-Tri-O-galloyl-β-D-glucose	Phenolic acids	Phenolic acids	79886-49-0	903572	879617	872905	212012	220697	233690
579	5'-Deoxy-5'-(methylthio)adenosine	Nucleotides and derivatives	Nucleotides and derivatives	2457-80-9	4.78827e+06	4.55454e+06	4.32049e+06	9	9	9
580	Coniferaldehyde	Phenolic acids	Phenolic acids	20649-42-7	202063	213258	242228	119992	119848	122152
581	4-Methyl-5-thiazoleethanol	Others	Others	137-00-8	585214	603111	611867	146938	159783	129276
582	Quercetin-7-O-rutinoside-4'-O-glucoside	Flavonoids	Flavonols	-	319121	369590	417348	376208	382148	436865
583	Acteoside; Verbascoside	Phenolic acids	Phenolic acids	61276-17-3	9	9	9	3975.68	2355.14	9
584	L-Aspartyl-L-Phenylalanine	Amino acids and derivatives	Amino acids and derivatives	13433-09-5	68615.5	67470	91578	85209	69193.7	85810.1
585	1-(sn-Glycero-3-phospho)-1D-myo-inositol	Others	Saccharides	-	965600	963828	904122	3.17765e+06	3.31599e+06	3.07151e+06
586	2-Methyl-3-oxoadipic acid	Organic acids	Organic acids	-	362549	340670	344125	194011	174139	206362
587	Secoisolariciresinol 4-O-glucoside	Lignans and Coumarins	Lignans	-	647978	685820	602347	174712	192256	152193
588	Myricetin-3-O-arabinoside	Flavonoids	Flavonols	132679-85-7	743778	750075	735299	540886	559497	694203
589	8-Azaguanine	Nucleotides and derivatives	Nucleotides and derivatives	134-58-7	219027	262241	256177	7.64133e+06	7.42955e+06	7.12776e+06
590	D-Galactose	Others	Saccharides	59-23-4	754086	727936	761780	9	9	9
591	Kaempferol-3-O-(6''-Rhamnosyl-2''-Glucosyl)Glucoside (Camelliaside A)	Flavonoids	Flavonols	135095-52-2	331779	300916	290006	206012	200241	176434
592	2,4,2',4'-tetrahydroxy-3'-prenylchalcone	Flavonoids	Chalcones	-	3.35665e+06	2.96448e+06	2.95142e+06	1.694e+06	1.69086e+06	1.75688e+06
593	Sexangularetin-3-O-glucoside-7-O-rhamnoside	Flavonoids	Flavonols	-	4.00178e+06	4.56457e+06	4.35315e+06	2.70508e+06	2.18414e+06	2.07165e+06
594	D-Panthenol	Others	Saccharides	81-13-0	14059.6	6560	9722.4	9751.57	22313.2	13962.6
595	Geniposide	Terpenoids	Monoterpenoids	24512-63-8	245245	293704	262553	61703.6	34071.7	31013.5
596	LysoPE 15:0	Lipids	LPE	-	35376.9	37697.5	41135.8	45388.4	40638.1	47726.4
597	Glucarate O-Phosphoric acid	Others	Saccharides	-	5.81242e+06	4.16117e+06	3.39965e+06	1.0431e+06	1.22651e+06	1.11442e+06
598	Quercetin-3-O-(6''-O-galloyl)galactoside	Flavonoids	Flavonols	53171-28-1	410357	359778	426396	308370	345618	299490
599	2-Amino-3-methoxybenzoic acid	Phenolic acids	Phenolic acids	3177-80-8	28834.6	36895	47207.2	115637	149981	131967
600	3-Methyl-2-Oxobutanoic acid	Organic acids	Organic acids	759-05-7	46820.9	50372	44931.7	1.19698e+06	1.18706e+06	1.16029e+06
601	6-Hydroxyhexanoic acid	Organic acids	Organic acids	1191-25-9	24521.2	36181.3	35632.6	42565.6	52274.4	11783.2
602	N-Acetyl-D-glucosamine	Others	Saccharides	7512-17-6	903201	802259	919312	347313	401340	437970
603	LysoPC 18:0(2n isomer)	Lipids	LPC	-	7.16351e+06	5.59828e+06	9.81678e+06	3.41618e+06	3.09909e+06	4.65818e+06
604	DL-Tryptophan	Amino acids and derivatives	Amino acids and derivatives	54-12-6	1.35664e+07	1.45085e+07	1.39596e+07	1.61795e+06	1.85843e+06	1.76666e+06
605	Phellamurin	Flavonoids	Flavanonols	52589-11-4	605629	521833	577496	61943	76408.9	69530.4
606	Indole	Alkaloids	Plumerane	120-72-9	451971	509862	475445	104512	97100.2	95277.4
607	Isovitexin-8-O-xyloside	Flavonoids	Flavones	-	487947	340065	479990	507635	530460	407030
608	5-O-p-Coumaroylquinic acid O-glucoside	Phenolic acids	Phenolic acids	-	126239	151082	118553	9	9	9
609	Uridine 5'-diphospho-N-acetylglucosamine	Nucleotides and derivatives	Nucleotides and derivatives	528-04-1	57960.2	70843.8	73681.7	114176	112871	128709
610	L-Norleucine	Amino acids and derivatives	Amino acids and derivatives	327-57-1	6.07026e+06	6.31016e+06	6.51047e+06	554938	515255	133416
611	Phthalic anhydride	Phenolic acids	Phenolic acids	85-44-9	1.15802e+06	1.08582e+06	1.07545e+06	994351	1.03504e+06	1.02645e+06
612	Phthalic acid	Phenolic acids	Phenolic acids	88-99-3	74994.8	73593.1	79163.5	99460.3	97769	86990.2
613	L-Glutamic acid-O-glycoside	Amino acids and derivatives	Amino acids and derivatives	-	1.34491e+06	1.34407e+06	1.2796e+06	208650	214451	190887
614	Isovanillin	Phenolic acids	Phenolic acids	621-59-0	710895	564992	614991	271013	355039	251819
615	Chlorogenic acid (3-O-Caffeoylquinic acid)	Phenolic acids	Phenolic acids	327-97-9	323726	644151	644775	33278.1	42756	36665.4
616	2-Amino-4,5-dihydro-1H-imidazole-4-acetic acid	Alkaloids	Alkaloids	69098-41-5	922849	971772	944350	1.53212e+06	1.2977e+06	1.37703e+06
617	Quercetin-3-O-rutinoside-7-O-rhamnoside	Flavonoids	Flavonols	-	1.24279e+06	1.3085e+06	1.30624e+06	748938	636137	705060
618	Diosmetin-7-O-glucoside	Flavonoids	Flavones	20126-59-4	892527	940960	777915	457997	489154	520269
619	7-Hydroxycoumarin-O-rhamnoside	Lignans and Coumarins	Coumarins	-	284357	327092	317496	246105	261945	240435
620	Apigenin-6-C-(2''-glucosyl)arabinoside	Flavonoids	Flavones	-	1.62431e+07	1.79218e+07	1.6319e+07	2.57166e+07	2.33276e+07	2.35533e+07
621	Cyclo(L-Ala-L-Pro)	Amino acids and derivatives	Amino acids and derivatives	36357-32-1	88922.4	86333.2	93821.6	169120	168385	152341
622	Chlorogenic acid methyl ester	Phenolic acids	Phenolic acids	29708-87-0	138868	173464	140219	36377.9	34195.4	41080.4
623	1,6-anhydro-β-D-glucose	Others	Saccharides	498-07-7	96634	115568	121510	9	9	9
624	4-Methoxybenzaldehyde	Phenolic acids	Phenolic acids	123-11-5	139393	67345.1	134647	210878	238745	152985
625	Kaempferol-3-O-(4''-p-coumaroyl)rhamnoside	Flavonoids	Flavonols	-	57373.6	76758	60493.7	47421.7	61846.8	53416.9
626	L-Histidine	Amino acids and derivatives	Amino acids and derivatives	71-00-1	399707	298964	288352	9	9	9
627	10-Undecenoic acid	Lipids	Free fatty acids	112-38-9	16675	19443.6	18867.9	15991.7	15923.5	17526
628	D-Arabinose	Others	Saccharides	10323-20-3	190876	198662	181076	205552	222801	209512
629	3-O-Methylquercetin	Flavonoids	Flavonols	1486-70-0	76749.7	75123.8	73473.6	79147.3	84025.6	91121
630	O-Phosphorylethanolamine	Alkaloids	Alkaloids	1071-23-4	196441	239925	201185	33199	30241.8	36941.7
631	1-O-Galloyl-6-O-Cinnamoyl-β-D-glucose	Phenolic acids	Phenolic acids	115746-69-5	369767	331586	341710	148952	135879	139918
632	DL-2-Aminoadipic acid	Alkaloids	Alkaloids	542-32-5	1.3817e+06	447765	1.46613e+06	887046	1.07858e+06	866984
633	Glycyl-tryptophan	Amino acids and derivatives	Amino acids and derivatives	2390-74-1	22561.5	27222	27749.5	59477.3	87297.2	69051.6
634	Pterolactam	Alkaloids	Pyrrole alkaloids	38072-88-7	3.07265e+07	4.2588e+07	4.45909e+07	869800	1.01936e+06	668655
635	Vnilloylcaffeoyltartaric acid	Phenolic acids	Phenolic acids	-	59644.3	75919.4	64430.7	70098.8	83061.7	82266.9
636	Dihydrokaempferol-3-O-glucoside	Flavonoids	Flavanonols	1049-08-8	6.6986e+06	6.22598e+06	6.51287e+06	4.15051e+06	4.63353e+06	3.11539e+06
637	Kaempferol-3-O-(6''-malonyl)glucoside	Flavonoids	Flavonols	-	2.00167e+06	2.16488e+06	2.24778e+06	1.15956e+06	1.14252e+06	1.15851e+06
638	Glucosyringic Acid	Phenolic acids	Phenolic acids	-	112600	101857	125360	10761.9	11350.1	17210.1
639	Limocitrin-3-O-galactoside	Flavonoids	Flavonols	-	373009	431853	378436	417714	453030	476850
640	L-Allo-isoleucine	Amino acids and derivatives	Amino acids and derivatives	1509-34-8	837852	769343	1.01198e+06	9	9	9
641	1-O-Galloyl-4,6-hexahydroxydiphenoyl-D-glucose	Phenolic acids	Phenolic acids	126721-55-9	1.58978e+06	2.21716e+06	1.84832e+06	158637	155960	180101
642	Gallocatechin-(4α→8)-gallocatechin	Flavonoids	Flavanols	-	12065	15150.8	19559.7	29668.7	15795.5	20966.6
643	4-Methoxyphenylpropionic acid	Phenolic acids	Phenolic acids	-	76324.8	76213.5	80380.6	70251.2	53080.2	43712.7
644	Anthranilic Acid	Phenolic acids	Phenolic acids	118-92-3	328088	339191	367981	371313	351476	360154
645	Epicatechin-3'-O-β-D-glucopyranoside	Flavonoids	Flavanols	-	1.50859e+06	1.52992e+06	1.38049e+06	135170	99657.8	96903.9
646	L-Leucine	Amino acids and derivatives	Amino acids and derivatives	61-90-5	5.27859e+06	6.2197e+06	5.77167e+06	527202	482708	440154
647	Fraxetin (7,8-Dihydroxy-6-methoxycoumarin)	Lignans and Coumarins	Coumarins	574-84-5	479490	374892	357900	616501	575828	595412
648	Troxerutin	Flavonoids	Flavones	7085-55-4	75035.6	129552	75408.4	61602.4	77532.4	120012
649	Lactobiose	Others	Saccharides	63-42-3	89641.3	138150	102125	305403	318084	353588
650	Iminodiacetic acid	Organic acids	Organic acids	142-73-4	603145	681971	702744	132072	123988	141633
651	3-Hydroxyglutaric acid	Organic acids	Organic acids	638-18-6	119810	109301	87569.2	353573	389334	353573
652	4-Hydroxy-3,5-dimethoxybenzyl alcohol	Phenolic acids	Phenolic acids	530-56-3	38448.5	39899.1	38448.5	19957.6	23838	6581.92
653	Candicine	Alkaloids	Phenolamine	6656-13-9	12674.7	14076.9	16288.1	11843.9	13402.4	11662.6
654	N-Acetyl-L-tyrosine	Amino acids and derivatives	Amino acids and derivatives	537-55-3	292379	298541	249812	171978	184022	191893
655	Riboflavin 5'-Adenosine Diphosphate	Nucleotides and derivatives	Nucleotides and derivatives	146-14-5	90357.7	93132.6	84310.2	123045	91129.8	90795.9
656	Luteolin-4'-O-glucoside	Flavonoids	Flavones	6920-38-3	1.87117e+06	1.83442e+06	1.80911e+06	1.53223e+06	1.52139e+06	1.43001e+06
657	β-Eudesmol	Terpenoids	Sesquiterpenoids	473-15-4	1.20633e+06	1.24769e+06	1.19732e+06	910273	898484	857593
658	4-Hydroxyphenylacetic acid	Phenolic acids	Phenolic acids	156-38-7	133956	107600	147976	708983	776744	758551
659	2-(3,4-dihydroxyphenyl)ethanediol 1-O-β-D-glucopyranoside	Phenolic acids	Phenolic acids	-	226806	233934	238430	48024.6	43234.3	51475.2
660	Quercetin-3-O-(2''-O-rhamnosyl)galactoside	Flavonoids	Flavonols	-	88258	89213.2	91708.5	124290	158576	133102
661	Quercetin-5,4'-di-O-glucoside	Flavonoids	Flavonols	-	30102.9	31642	50356.1	41680	30106	34178.5
662	Isorhamnetin-3-O-neohesperidoside	Flavonoids	Flavonols	55033-90-4	3.91885e+06	3.82453e+06	4.13902e+06	2.57608e+06	2.40401e+06	2.36103e+06
663	Hesperetin-7-O-glucoside	Flavonoids	Flavanones	31712-49-9	9	1.05957e+06	1.42142e+06	926430	9	1.01503e+06
664	Daphnetin	Lignans and Coumarins	Coumarins	486-35-1	9	9	9	509748	467093	393357
665	L-Glycyl-L-phenylalanine	Amino acids and derivatives	Amino acids and derivatives	721-66-4	341540	376774	311193	91490.8	134794	132770
666	Isocorilagin	Tannins	Tannin	-	6.06408e+06	6.2469e+06	7.03603e+06	508029	538055	573548
667	3-Hydroxy-palmitic acid methyl ester	Lipids	Free fatty acids	51883-36-4	16864.5	15416.1	11301.3	37308.6	32737.5	32461.4
668	Anisodamine	Alkaloids	Tropan alkaloids	55869-99-3	9	9	9	18585.8	20050.2	20079
669	Monogalloyl-diglucose	Phenolic acids	Phenolic acids	-	282750	225683	308342	9	9	9
670	N-Ethylmaleimide (NEM)	Amino acids and derivatives	Amino acids and derivatives	128-53-0	1.4501e+06	1.40487e+06	1.44206e+06	75272.8	75301	58080.2
671	D-Sorbitol	Others	Saccharides	50-70-4	65459.9	95554.7	110850	6.79837e+06	6.87383e+06	6.03491e+06
672	Baicalein	Flavonoids	Flavones	491-67-8	34017.9	36194.4	31947.3	11383.1	12019.1	14124.6
673	Ribitol	Others	Saccharides	488-81-3	150427	199235	189336	636998	589409	618688
674	Vanillic acid-4-O-glucoside	Phenolic acids	Phenolic acids	32142-31-7	978513	1.07137e+06	1.05611e+06	558277	505415	515694
675	Luteolin-6-C-glucoside (Isoorientin)	Flavonoids	Flavones	4261-42-1	505662	489604	587186	1.10976e+06	1.09118e+06	870324
676	2-Hydroxyphenylacetic acid	Organic acids	Organic acids	614-75-5	91546.1	69291.2	54415.8	6.00645e+06	6.01364e+06	5.8587e+06
677	Salicylic acid	Phenolic acids	Phenolic acids	69-72-7	317115	327963	309943	250806	283188	248148
678	Norwogonin	Flavonoids	Flavones	4443-09-8	31104.2	27001	30021.4	17929.5	13938.2	12539.6
679	Quercetin-3-O-glucoside (Isoquercitrin)	Flavonoids	Flavonols	482-35-9	2.10157e+07	2.12932e+07	2.26383e+07	3.83188e+07	3.54998e+07	3.39253e+07
680	Quercetin-3,7-Di-O-glucoside	Flavonoids	Flavonols	-	52358.7	45886	44227.7	23675.6	14090.9	18380.1
681	Dihydromyricetin (Ampelopsin)	Flavonoids	Flavanonols	27200-12-0	13932.5	20815	20864.2	61334.4	65950.7	69122.4
682	Theobromine	Alkaloids	Alkaloids	83-67-0	1.51496e+07	1.43357e+07	1.5174e+07	1.69984e+07	1.81435e+07	2.12548e+07
683	Epicatechin-3-(3''-O-methyl)gallate	Flavonoids	Flavanols	-	334689	415494	359744	138512	123280	81165.4
684	Myricetin-3-O-(6''-malony)glucoside	Flavonoids	Flavonols	-	78868.8	119079	114901	42974.3	62901.3	44032.8
685	L-Isoleucine	Amino acids and derivatives	Amino acids and derivatives	73-32-5	5.52973e+06	6.64203e+06	6.17606e+06	576538	537554	443008
686	Quercetin-3-O-rutinoside-7-O-glucoside	Flavonoids	Flavonols	-	66505.5	50535.5	53086.2	33367.9	31196.7	40412.2
687	ATP; Adenosine 5'-Triphosphate	Nucleotides and derivatives	Nucleotides and derivatives	56-65-5	13053.9	6386.93	10077.8	8145.66	4223.81	4690.31
688	Quercetin-7-O-glucoside	Flavonoids	Flavonols	491-50-9	1.58052e+07	1.52616e+07	1.66309e+07	2.54722e+07	2.60414e+07	2.51647e+07
689	Quercetin-3-O-rhamnoside(Quercitrin)	Flavonoids	Flavonols	522-12-3	4.42022e+06	4.88843e+06	4.2434e+06	5.42018e+06	5.74989e+06	6.2189e+06
690	LysoPE 15:1(2n isomer)	Lipids	LPE	-	22726.9	22044.1	17218.6	17809.4	22298	28188.4
691	N-Acetyl-L-Aspartic Acid	Amino acids and derivatives	Amino acids and derivatives	997-55-7	207122	195514	210926	186681	182756	187787
692	Coumarin	Lignans and Coumarins	Coumarins	91-64-5	8667.72	6406.13	2152.19	39900.7	31835.9	34029.2
693	Phenyl acetate	Phenolic acids	Phenolic acids	122-79-2	80516.6	87484.9	74524.9	695238	678340	677815
694	Eriodictyol-7-O-glucoside	Flavonoids	Flavanones	38965-51-4	6.4364e+06	6.22473e+06	6.64916e+06	4.69169e+06	4.60897e+06	4.8403e+06
695	Isorhamnetin-3-O-rutinoside (Narcissin)	Flavonoids	Flavonols	604-80-8	4.26185e+06	4.41818e+06	3.46947e+06	2.49436e+06	2.463e+06	2.78127e+06
696	1,2,3-Tri-O-galloyl-β-D-glucose	Phenolic acids	Phenolic acids	-	961074	1.02568e+06	993168	262723	237724	227066
697	Isorhamnetin-3-O-(6''-malonyl)glucoside	Flavonoids	Flavonols	-	322034	295836	295316	201109	171023	186858
698	Adenosine 5'-monophosphate	Nucleotides and derivatives	Nucleotides and derivatives	61-19-8	670673	805388	746433	356717	340639	9
699	2-Aminophenol	Alkaloids	Phenolamine	95-55-6	53763.6	52546.3	62456.3	47785.4	48057.4	26048.8
700	4'-Hydroxy-5,7-dimethoxyflavanone	Flavonoids	Flavanones	-	1.48658e+07	1.5407e+07	1.70075e+07	2.12307e+07	2.11761e+07	2.20469e+07
701	6-Aminocaproic acid	Organic acids	Organic acids	60-32-2	583153	792269	702958	84277	64717.4	53452.6
702	Epitheaflavic acid-3-O-Gallate	Flavonoids	Flavanols	34218-97-8	2.60881e+06	2.11697e+06	2.8686e+06	5.48393e+06	6.47263e+06	6.13591e+06
703	Stearic Acid	Lipids	Free fatty acids	57-11-4	4.88077e+07	5.57269e+07	5.09903e+07	2.64651e+07	1.01662e+08	9.43492e+07
704	LysoPE 14:0(2n isomer)	Lipids	LPE	-	4996.85	6837.43	6994.65	11120.6	16998.3	15027.9
705	Apigenin-8-C-Arabinoside	Flavonoids	Flavones	-	456948	446559	543185	860217	785872	807297
706	Isosalipurposide (Phlorizin Chalcone)	Flavonoids	Chalcones	4547-85-7	413887	453424	453566	85467.8	101703	127580
707	Acetylcatalpol	Terpenoids	Monoterpenoids	-	384207	447383	461700	9	9	9
708	Galloylisorhamnetin	Flavonoids	Flavonols	-	234174	230217	231492	9	9	9
709	5,6,7,4'-Tetramethoxyflavone	Flavonoids	Flavones	1168-42-9	4308.17	5896.03	4909.98	1318.79	2423.08	3435.42
710	Theophylline	Alkaloids	Alkaloids	58-55-9	100198	100245	114848	732069	731087	731887
711	NADP (Nicotinamide adenine dinucleotide phosphate)	Nucleotides and derivatives	Nucleotides and derivatives	53-59-8	21974.8	20566	11089.8	14217.2	7850.36	8443.12
712	2-α-Linolenoyl-glycerol	Lipids	Glycerol ester	55268-58-1	229740	294415	312678	313357	324190	333651
713	1-Monomyristin	Lipids	Free fatty acids	589-68-4	673783	661804	557842	833605	796704	948170
714	D-Erythrose-4-phosphate	Others	Saccharides	585-18-2	48224.5	44810.7	47606.5	433604	427080	389048
715	Apigenin-6-C-arabinoside-8-C-xyloside	Flavonoids	Flavones	-	1.0627e+07	1.09284e+07	9.31423e+06	1.49966e+07	1.50985e+07	1.07304e+07
716	Quercetin3-O-galactoside	Flavonoids	Other Flavonoids	-	1.82958e+06	2.07205e+06	1.88982e+06	1.10807e+06	1.21091e+06	1.15505e+06
717	7-O-Galloyl-D-sedoheptulose	Phenolic acids	Phenolic acids	-	27393.8	22504	30639	9	9	9
718	Isochlorogenic acid B	Phenolic acids	Phenolic acids	14534-61-3	667774	692533	752394	316096	327279	298414
719	Aminomalonic acid	Organic acids	Organic acids	1068-84-4	527909	664263	777120	120182	154619	195773
720	Menatetrenone (Vitamin K2)	Others	Vitamin	11032-49-8	623582	838482	780287	442187	946395	903058
721	Dihydrodehydrodiconiferyl alcohol-4-O-glucoside	Lignans and Coumarins	Lignans	-	301655	317307	345650	198232	304767	286114
722	Galactinol	Others	Saccharides	3687-64-7	106556	128910	107204	258392	208941	206724
723	Isolariciresinol-9'-O-glucoside	Lignans and Coumarins	Lignans	63358-12-3	419138	365404	339382	265991	252332	305210
724	p-Coumaric acid	Phenolic acids	Phenolic acids	501-98-4	705052	703142	712708	1.13775e+06	1.06198e+06	1.19451e+06
725	Adenosine 5'-diphosphate	Nucleotides and derivatives	Nucleotides and derivatives	58-64-0	138033	119651	123592	105293	104799	107976
726	Feruloyl syringic acid	Phenolic acids	Phenolic acids	-	163465	237717	208373	254054	281143	279231
727	4-Guanidinobutyric acid	Organic acids	Organic acids	463-00-3	3.11276e+06	3.18356e+06	3.1191e+06	1.60456e+06	1.58994e+06	1.464e+06
728	Quercetin-3-O-sophoroside (Baimaside)	Flavonoids	Flavonols	18609-17-1	1.44183e+06	1.43524e+06	1.56103e+06	1.06895e+06	1.01333e+06	1.09793e+06
729	1,6-Di-O-galloyl-2-O-p-coumaroyl-β-D-glucose	Phenolic acids	Phenolic acids	115713-49-0	57415.2	68983.3	71991.2	35514.1	25382.8	33159.2
730	Kaempferol-3-O-(4''-O-p-Coumaroyl)rhamnoside	Flavonoids	Flavonols	-	49984.2	56158.3	54700.7	40808.4	42970.1	41849.4
731	Kaempferol-3-O-(3''-O-p-Coumaroyl)rhamnoside	Flavonoids	Flavonols	-	49984.2	56158.3	54700.7	40808.4	42970.1	41849.4
732	2-Aminoethylphosphonate	Others	Others	2041-14-7	73978.8	101944	101958	104082	131694	94868.4
733	Quercetin-4'-O-glucoside (Spiraeoside)	Flavonoids	Flavonols	20229-56-5	1.28906e+07	1.6477e+07	1.5512e+07	2.74421e+07	2.56206e+07	2.95449e+07
734	Kaempferol-3-O-glucoside (Astragalin)	Flavonoids	Flavonols	480-10-4	1.99107e+06	1.80179e+06	1.96599e+06	1.35284e+06	1.47705e+06	1.60714e+06
735	Betanin (Betanidin-5-O-glucoside)	Alkaloids	Plumerane	7659-95-2	1.1145e+07	1.02651e+07	9.39482e+06	4.26315e+06	4.32813e+06	3.75476e+06
736	Apigenin-5-O-glucoside	Flavonoids	Flavones	28757-27-9	183489	168334	139012	312481	379656	348039
737	Uridine	Nucleotides and derivatives	Nucleotides and derivatives	58-96-8	695832	652522	623490	481084	430538	391355
738	Naringenin-7-O-(6''-malonyl)glucoside	Flavonoids	Flavanones	-	43591.4	64825.1	56215.4	19585.2	15336.2	15608.2
739	Isorhamnetin-3-O-arabinoside	Flavonoids	Flavonols	-	128018	112727	152666	138261	141918	174102
740	5-L-Glutamyl-L-amino acid	Amino acids and derivatives	Amino acids and derivatives	5875-41-2	133899	127921	125103	172964	189984	142034
741	1-α-Linolenoyl-glycerol	Lipids	Glycerol ester	-	1.10781e+06	1.27375e+06	1.15309e+06	1.35749e+06	1.45054e+06	1.46929e+06
742	Phosphoenolpyruvate	Organic acids	Organic acids	138-08-9	9	9	9	57348.6	70799.1	93542.5
743	5-(2-Hydroxyethyl)-2-O-glucosylphenol	Phenolic acids	Phenolic acids	-	280337	296794	284277	9	9	9
744	1,3-O-Dicaffeoylquinic Acid (Cynarin)	Phenolic acids	Phenolic acids	30964-13-7	107451	103067	117124	104523	103695	76229.6
745	Eriodictyol-8-C-glucoside	Flavonoids	Flavanones	1023271-51-3	721967	660154	679831	201653	146435	161366
746	4-Oxopentanoic Acid	Organic acids	Organic acids	123-76-2	9	9	9	184418	176716	179932
747	Apigenin-6,8-di-C-glucoside (Vicenin-2)	Flavonoids	Flavones	23666-13-9	5.59614e+06	5.17456e+06	5.36226e+06	7.13924e+06	8.39475e+06	6.34182e+06
748	Dulcitol	Others	Saccharides	608-66-2	117330	164250	115234	8.23398e+06	7.60373e+06	6.72286e+06
749	Isoguanine	Nucleotides and derivatives	Nucleotides and derivatives	3373-53-3	370912	328583	373263	8.49992e+06	9.83147e+06	9.45755e+06
750	1,7-Dimethylxanthine	Nucleotides and derivatives	Nucleotides and derivatives	611-59-6	715604	626190	690649	1.0631e+07	1.0972e+07	1.06458e+07
751	Sinapoyl malate	Phenolic acids	Phenolic acids	92344-58-6	100194	130584	118713	210710	212236	225820
752	Pinoresinol-4-O-glucoside	Lignans and Coumarins	Lignans	41607-20-9	1.21916e+06	1.39669e+06	1.44263e+06	777104	901499	985611
753	Taxifolin-3'-O-glucoside	Flavonoids	Flavanonols	31106-05-5	6.00128e+06	5.81412e+06	6.17949e+06	3.09977e+06	3.32993e+06	3.34198e+06
754	Imidazol-1-yl-acetic acid	Alkaloids	Alkaloids	22884-10-2	290004	268273	307744	1.14579e+06	1.27645e+06	1.0623e+06
755	Trigonelline	Alkaloids	Pyridine alkaloids	535-83-1	70483.9	59405.3	92434.1	91760.2	87876.1	98943.2
756	Vitexin-2''-O-rhamnoside	Flavonoids	Flavones	64820-99-1	1.70012e+06	1.59832e+06	1.82401e+06	2.27703e+06	2.44636e+06	2.13086e+06
757	Xanthine	Nucleotides and derivatives	Nucleotides and derivatives	69-89-6	156395	171925	172806	1.40712e+06	1.32703e+06	1.44234e+06
758	D-Sedoheptuiose 7-phosphate	Others	Saccharides	2646-35-7	4.9693e+06	6.19657e+06	3.69529e+06	1.62139e+06	1.8216e+06	1.65599e+06
759	1-Octadecanol	Lipids	Free fatty acids	112-92-5	96797.3	95509	92249.1	94919.5	93048.9	102199
760	6-Hydroxykaempferol-7-O-glucoside	Flavonoids	Flavonols	-	1.55222e+06	1.77264e+06	1.84634e+06	1.18964e+06	1.07943e+06	1.15874e+06
761	Feruloylmalic acid	Phenolic acids	Phenolic acids	-	121196	118954	163442	11627.3	9	50992.7
762	1-Methyladenine	Nucleotides and derivatives	Nucleotides and derivatives	5142-22-3	106346	101019	116924	67062.6	73658.2	74231.5
763	Grandidentatin	Phenolic acids	Phenolic acids	15732-48-6	203993	211800	183642	75992.6	101898	115402
764	Vnilloyltartaric acid	Phenolic acids	Phenolic acids	-	27127	25130.9	28045.6	49927.1	57554.9	48093.1
765	Aromadendrin-7-O-glucoside	Flavonoids	Flavanonols	28189-90-4	962959	1.04115e+06	1.01555e+06	267767	220084	222457
766	Apigenin-6-C-xyloside-8-C-arabinoside	Flavonoids	Flavones	-	3.88335e+06	3.8603e+06	3.20647e+06	4.20978e+06	4.24273e+06	3.82043e+06
767	Procyanidin A6	Tannins	Proanthocyanidins	-	32962.6	26376.2	33405.6	99045.3	96432.3	84785.2
768	Imidazole-4-Acetic Acid	Alkaloids	Alkaloids	645-65-8	313830	303061	327814	1.10877e+06	1.26153e+06	1.17269e+06
769	L-Arginine	Amino acids and derivatives	Amino acids and derivatives	74-79-3	4.13576e+06	4.02074e+06	4.07032e+06	1.00647e+06	1.43384e+06	955071
770	Luteolin-8-C-glucoside (Orientin)	Flavonoids	Flavones	28608-75-5	805026	704644	918928	1.38978e+06	1.53121e+06	1.03871e+06
771	Kaempferol-3-O-sambubioside	Flavonoids	Flavonols	27661-51-4	122037	148526	203154	203921	139122	120573
772	Cryptochlorogenic acid (4-O-Caffeoylquinic acid)	Phenolic acids	Phenolic acids	905-99-7	647195	553021	628690	49194.7	10287.4	48883.7
773	Isohyperoside	Flavonoids	Flavonols	35589-21-0	1.34916e+06	1.62813e+06	1.79756e+06	974595	1.26287e+06	1.06447e+06
774	Kaempferol-3-O-rutinoside(Nicotiflorin)	Flavonoids	Flavonols	17650-84-9	7.91749e+06	6.4505e+06	8.36164e+06	6.26636e+06	5.85799e+06	5.57955e+06
775	Kaempferol-3-O-galactoside-4'-O-glucoside	Flavonoids	Flavonols	-	187724	230264	163645	143536	128550	135546
776	Quercetin-5-O-β-D-glucoside	Flavonoids	Flavonols	-	1.58362e+06	1.57822e+06	1.90148e+06	1.196e+06	1.15895e+06	561802
777	Dopamine	Alkaloids	Phenolamine	51-61-6	21064.6	45959	23545.7	87448.2	87679.8	91005.9
778	Kaempferol-3-O-robinobioside(Biorobin)	Flavonoids	Flavonols	17297-56-2	1.92136e+07	2.23555e+07	1.97955e+07	1.83999e+07	1.77468e+07	1.88763e+07
779	Methyl Brevifolincarboxylate	Phenolic acids	Phenolic acids	154702-76-8	713897	742400	850508	939840	834822	880192
780	Oxindole	Alkaloids	Plumerane	59-48-3	41943	58791.6	80484	130559	132600	129554
781	D-Glucurono-6,3-lactone	Others	Saccharides	32449-92-6	224707	269483	282675	197936	169625	198677
782	3-Indolepropionic acid	Alkaloids	Plumerane	830-96-6	40730.8	56948	36829.6	15719.8	20534.9	27424.3
783	Hispanolone	Terpenoids	Ditepenoids	18676-07-8	473755	475058	385497	401122	384367	397562
784	2,6-Dimethoxybenzaldehyde	Phenolic acids	Phenolic acids	3392-97-0	98584.8	120202	101055	585862	612800	647365
785	Rosmarinic acid	Phenolic acids	Phenolic acids	537-15-5	310901	359551	364141	591372	709644	704954
786	Theaflavin-3'-Gallate	Tannins	Proanthocyanidins	28543-07-9	645255	864597	3.97531e+06	334214	1.01057e+06	1.10851e+06
787	p-Coumaroylmalic acid	Phenolic acids	Phenolic acids	-	9	529049	461103	292903	234583	547910
788	5-O-p-Coumaroylquinic acid	Phenolic acids	Phenolic acids	1899-30-5	622040	617259	537155	607173	591699	652249
789	5,7-Dihydroxy-3',4',5'-trimethoxyflavone	Flavonoids	Flavones	18103-42-9	49345.8	54129.4	52315.5	63368.8	68704	69309.3
790	Caffeic aldehyde	Phenolic acids	Phenolic acids	141632-15-7	1.0363e+06	1.2867e+06	1.29229e+06	1.95398e+06	2.0657e+06	2.02749e+06
791	Ethylsalicylate	Phenolic acids	Phenolic acids	118-61-6	102249	144426	151892	211813	230726	218339
792	Quercetin-3-O-galactoside (Hyperin)	Flavonoids	Flavonols	482-36-0	1.6977e+06	1.75185e+06	2.04889e+06	1.09324e+06	1.10488e+06	976560
793	Octadeca-11E,13E,15Z-trienoic acid	Lipids	Free fatty acids	25575-00-2	5.55824e+06	5.77491e+06	5.1718e+06	4.87328e+06	5.1901e+06	5.28026e+06
794	2-Linoleoylglycerol	Lipids	Glycerol ester	3443-82-1	373829	425086	417399	485594	486108	534192
795	6-Hydroxykaempferol-3-O-Rutinoside-6-O-glucoside	Flavonoids	Flavonols	-	40643.2	64327.2	73694.7	37458.7	33089	35221.4
796	kaempferol-3-caffeoyldiglucoside	Flavonoids	Flavonols	-	121777	145901	140280	55199.6	61884.6	47003.4
797	2-Methylglutaric acid	Organic acids	Organic acids	617-62-9	116567	129918	141728	925400	949484	982630
798	Adipic Acid	Organic acids	Organic acids	124-04-9	116567	129918	141728	925400	949484	982630
799	Methyl 2,4-dihydroxyphenylacetate	Phenolic acids	Phenolic acids	67828-42-6	130145	109456	103580	355857	388400	336480
800	L-azetidine-2-carboxylicacid	Alkaloids	Alkaloids	2133-34-8	233420	198595	201666	57921.2	48020.7	23958.6
801	2-Deoxyribose-1-phosphate	Nucleotides and derivatives	Nucleotides and derivatives	17210-42-3	315004	293808	255278	1.74726e+06	1.31179e+06	1.7624e+06
802	Salicylic acid-2-O-glucoside	Phenolic acids	Phenolic acids	10366-91-3	52073.1	60508.4	67205.2	9	9	9
803	Isorhamnetin; 3'-Methoxy-3,4',5,7-Tetrahydroxyflavone	Flavonoids	Flavonols	480-19-3	39816.8	48679.3	47104.4	57222.2	58400.9	58737.4
804	Epicatechin-4'-O-β-D-glucopyranoside	Flavonoids	Flavanols	-	1.45941e+06	1.53555e+06	1.65405e+06	122414	164851	122994
805	2,4,6,6-Tetramethyl-3(6H)-pyridinone	Alkaloids	Pyridine alkaloids	203524-64-5	43038.9	55426.2	68972.5	77350.6	64633.5	49797.9
806	1,6-Di-O-galloyl-β-D-glucose	Phenolic acids	Phenolic acids	-	556871	820985	121820	17813.3	23274.2	15094.9
807	Sec-O-glucosylhamaudol	Others	Others	80681-44-3	125531	146696	153069	46222.5	44445.2	56506.3
808	2,3-Di-O-Galloyl-β-D-glucose	Phenolic acids	Phenolic acids	-	580251	628416	741176	81176.5	93048.8	102003
809	Methyl Syringate	Phenolic acids	Phenolic acids	884-35-5	3371.92	2517.78	599.104	2949.8	3159.71	3386.98
810	Oleamide (9-Octadecenamide)	Lipids	Free fatty acids	301-02-0	13287	12450.1	12093	25246.5	28817.3	29223.3
811	Procyanidin B4	Tannins	Proanthocyanidins	29106-51-2	139373	150893	148366	297492	269417	329994
812	Xylitol	Others	Saccharides	87-99-0	99882.8	138867	153011	863862	822244	828804
813	γ-Glutamyltyrosine	Amino acids and derivatives	Amino acids and derivatives	7432-23-7	146312	132282	133536	100087	101863	98056.4
814	trans-2-Butene-1,4-dicarboxylic Acid	Organic acids	Organic acids	4436-74-2	145267	151583	207418	141432	122426	126244
815	Protocatechuic Acid Methyl Ester	Phenolic acids	Phenolic acids	2150-43-8	125000	101699	113299	304297	420889	354244
816	Limocitrin-3-O-glucoside	Flavonoids	Flavonols	-	45619.1	69201.6	60063.7	58635.1	66607.7	57310.3
817	Succinic anhydride	Organic acids	Organic acids	108-30-5	303419	309177	302561	252143	198588	209716
818	L-Arabitol	Others	Saccharides	7643-75-6	144093	121582	125365	1.06854e+06	1.06659e+06	958674
819	Syringic acid	Phenolic acids	Phenolic acids	530-57-4	79425.8	66570.9	59291.8	150455	175286	157143
820	Methyl Pentagalloyl gallate	Phenolic acids	Phenolic acids	-	27896.3	33548.8	34287	4429	13385.9	7874.35
821	3-[(1-Carboxyvinyl)oxy]benzoic acid	Phenolic acids	Phenolic acids	16929-37-6	200553	244520	223354	26406.3	15283.1	27075
822	3-(4-Hydroxyphenyl)-propionic acid	Phenolic acids	Phenolic acids	501-97-3	157415	146490	165471	915455	943252	972599
823	Guanidinoacetate	Alkaloids	Alkaloids	352-97-6	70374.1	63724.2	59044.5	84001	86415.8	76626.4
824	Esculetin-7-O-quinic acid	Lignans and Coumarins	Coumarins	-	88096.6	75777.7	91947.1	21093.4	24930.9	30977
825	Indole-3-carboxylic acid	Alkaloids	Plumerane	771-50-6	146669	129685	119277	230670	237740	230064
826	2-Hydroxy-3-phenylpropanoic acid	Phenolic acids	Phenolic acids	7326-19-4	267105	113839	115367	9	9	9
827	N-Acetyl-5-hydroxytryptamine	Alkaloids	Plumerane	1210-83-9	468837	492616	497775	117217	118163	136625
828	Methyl salicylate-2-O-glucoside	Phenolic acids	Phenolic acids	10019-60-0	84624.2	74272.1	88594.8	9	9	9
829	Trans-Citridic acid	Organic acids	Organic acids	4023-65-8	432918	520217	431163	588813	576056	567347
830	Noreugenin; 5,7-Dihydroxy-2-Methylchromone	Others	Chromone	1013-69-0	88379.6	101676	83443.5	207917	218539	213131
831	L-Saccharopine	Amino acids and derivatives	Amino acids and derivatives	997-68-2	748675	485362	467673	250391	272109	446899
832	4-Oxo-9Z,11Z,13E,15E-Octadecatetraenoic Acid	Lipids	Free fatty acids	-	20857.6	19828.3	24778.9	9	6002.91	10438.7
833	Cimidahurinine	Phenolic acids	Phenolic acids	142542-89-0	400732	468510	411696	11925	71300.8	13178.4
834	L-Citrulline	Amino acids and derivatives	Amino acids and derivatives	372-75-8	1.51405e+06	1.24114e+06	1.27991e+06	844588	1.05556e+06	983891
835	Methylenesuccinic acid	Organic acids	Organic acids	97-65-4	76785.4	59891.7	73613	416561	409028	339118
836	Eriodictyol-7-O-Rutinoside (Eriocitrin)	Flavonoids	Flavanones	13463-28-0	3.66491e+06	4.52143e+06	4.52602e+06	2.55607e+06	2.69193e+06	3.22171e+06
837	13-methylmyristic acid	Lipids	Free fatty acids	2485-71-4	73455.7	81901.5	90712.6	173822	193169	179610
838	1-Linoleoylglycerol	Lipids	Glycerol ester	2277-28-3	350963	430559	417285	486639	491064	548430
839	Quercetin-3-O-(2''-O-galloyl)galactoside	Flavonoids	Flavonols	53209-27-1	91784.7	78584.2	71253.9	81659.5	101807	67464.4
840	Esculetin-6-O-quinic acid	Lignans and Coumarins	Coumarins	-	35112	47763	15404.4	9	9	9
841	kaempferol-3-p-coumaroyldiglucoside	Flavonoids	Flavonols	-	13611.1	6071.55	10552.5	8399.25	6932.37	12324.6
842	DL-3-Phenyllactic acid	Organic acids	Organic acids	828-01-3	111675	95637	105504	665771	665204	636112
843	Diosmetin-7-O-rutinoside (Diosmin)	Flavonoids	Flavones	520-27-4	131707	127345	133841	157339	190846	176908
844	Pentadecanoic Acid	Lipids	Free fatty acids	1002-84-2	151170	173568	147959	244218	210681	220471
845	1,2,3,6-Tetra-O-galloyl-β-D-glucose	Phenolic acids	Phenolic acids	79886-50-3	1.54687e+06	1.12176e+06	1.06261e+06	46376.7	39339.9	35628.5
846	N-Monomethyl-L-arginine	Amino acids and derivatives	Amino acids and derivatives	17035-90-4	1.56919e+06	1.66523e+06	1.4836e+06	358038	352867	339883
847	3-Hydroxyphloretin-4'-O-glucoside	Flavonoids	Chalcones	-	184904	185648	192548	9	28178.5	20470.5
848	Apigenin-4'-O-glucoside	Flavonoids	Flavones	-	93086	85590.6	161638	67766.1	70515.6	93711.2
849	1,3,6-Tri-O-galloyl-β-D-glucose	Phenolic acids	Phenolic acids	18483-17-5	877654	989473	1.03556e+06	261333	237029	200798
850	4-Hydroxy-2-oxoglutaric acid	Organic acids	Organic acids	1187-99-1	277212	239511	262855	538739	562683	563494
851	Isosaponarin(Isovitexin-4'-O-glucoside)	Flavonoids	Flavones	19416-87-6	190235	230940	187705	9	9	9
852	3'-Adenylic Acid	Nucleotides and derivatives	Nucleotides and derivatives	84-21-9	292609	269507	308141	788349	1.01002e+06	872004
853	2-(Formylamino)benzoic acid	Phenolic acids	Phenolic acids	3342-77-6	290163	349428	440928	1.68395e+06	1.60411e+06	1.6495e+06
854	Isoquinoline	Alkaloids	Isoquinoline alkaloids	119-65-3	149254	179018	178522	9	9	9
855	D-Sucrose	Others	Saccharides	57-50-1	36227.2	68512	55826	145911	133724	163297
856	Piperidine	Alkaloids	Piperidine alkaloids	110-89-4	1.07274e+07	1.33806e+07	1.22655e+07	1.3677e+06	1.20386e+06	1.08423e+06
857	Tricin-4'-O-(guaiacylglycerol)ether	Flavonoids	Flavones	-	18231.6	19723.5	20681.8	21903.1	27624.1	24703.1
858	1-α-Linolenoyl-glycerol-3-O-glucoside	Lipids	Glycerol ester	-	92972	103277	88080.5	398741	460209	468169
859	Apigenin-6,8-di-C-arabinoside	Flavonoids	Flavones	-	1.05683e+07	9.96555e+06	8.58514e+06	1.34076e+07	1.14649e+07	1.20389e+07
860	Epicatechin-epiafzelechin	Flavonoids	Flavanols	-	90226	86624.4	102000	210342	185075	221955
861	Quercetin-3-O-sophoroside-7-O-rhamnoside	Flavonoids	Flavonols	-	11001.1	10814.3	12654.4	9	9	9
862	4,6-(S)-Hexahydroxydiphenoyl-β-D-glucose	Phenolic acids	Phenolic acids	36378-48-0	6.65021e+06	6.27436e+06	6.38423e+06	1.57613e+06	1.48026e+06	1.50804e+06
863	5,6,3',4'-Tetrahydroxy-3,7-dimethoxyflavone-6-O-glucoside	Flavonoids	Flavones	-	393670	453999	412587	444356	460612	427756
864	Stilbostemin B	Phenolic acids	Phenolic acids	162411-67-8	72324.2	72078.8	59903.9	77352.2	68433	61541.7
865	N-Acetyl-D-galactosamine	Others	Saccharides	1811-31-0	1.5221e+06	800136	1.66022e+06	576227	726956	724572
866	Melibiose	Others	Saccharides	585-99-9	41638.8	49871.5	52365.1	49971.5	66464.6	53671.7
867	Catechin-(7,8-bc)-4β-(3,4-dihydroxyphenyl)-dihydro-2-(3H)-one	Flavonoids	Flavanols	-	41018.4	57266	50904	434941	483520	485021
868	Kaempferol-3-O-(6''-O-acetyl)glucoside	Flavonoids	Flavonols	-	3.81671e+06	3.12679e+06	3.05263e+06	2.3016e+06	1.97256e+06	2.16425e+06
869	Salicylamide	Alkaloids	Phenolamine	65-45-2	252735	254888	221408	175323	186628	186444
870	Isocytosine	Nucleotides and derivatives	Nucleotides and derivatives	108-53-2	425005	284676	269088	93226.9	74464.5	88641.1
871	Sieboldin	Flavonoids	Chalcones	18777-73-6	24663.3	24153.2	17824.9	23306.3	9	17944.3
872	Secologanic acid	Terpenoids	Sesquiterpenoids	60077-46-5	172292	205647	196208	245109	207921	252798
873	Kaempferol-3,7-O-dirhamnoside (Kaempferitrin)	Flavonoids	Flavonols	482-38-2	160290	133582	119220	176716	217661	129306
874	Isovitexin-2''-O-xyloside	Flavonoids	Flavones	-	140305	139164	97142.7	114238	94462.2	88136
875	Hesperetin-6-C-glucoside-7-O-glucoside	Flavonoids	Flavones	-	490451	483181	477728	145917	136460	155710
876	2-Acetyl-2-Hydroxybutanoic Acid	Organic acids	Organic acids	-	33413.2	42878.8	31473.5	47250.2	40180	20122
877	4-Hydroxychalcone	Flavonoids	Chalcones	20426-12-4	46709.5	53001.8	47267.8	15067.2	19826	19096.1
878	2-α-Linolenoyl-glycerol-1-O-glucoside	Lipids	Glycerol ester	-	90581.7	92904.9	80559.4	338244	452126	461056
879	Ditartaroyl-hydroxycoumarin	Lignans and Coumarins	Coumarins	-	337038	394100	389212	596692	587296	444646
880	Indole-5-carboxylic acid	Alkaloids	Plumerane	1670-81-1	80951.8	68310.3	56401.5	161250	148234	151596
881	(7Z)-Hexadecenoic acid	Lipids	Free fatty acids	2416-19-5	30151	30227.2	30191	95663.9	106117	93080.1
882	3,3'-O-Dimethylellagic Acid-4'-O-arabinoside	Tannins	Tannin	-	45275	50916.1	51268.7	25529.3	25212.2	26429.5
883	Jaceosidin-7-O-Glucoside	Flavonoids	Flavones	25474-11-7	1.35828e+06	1.48645e+06	1.42416e+06	732910	809120	718119
884	Phloretin	Flavonoids	Chalcones	60-82-2	36797.1	34495.9	38511.4	318753	331685	319763
885	7,8-Dihydroxy-4-phenylcoumarin	Lignans and Coumarins	Coumarins	842-01-3	32795.3	31325.5	30938.9	108183	118590	104097
886	Tricin-7-O-Glucoside	Flavonoids	Flavones	32769-01-0	1.63475e+06	1.68345e+06	1.49618e+06	995018	853667	777241
887	N1,N8-Bis(sinapoyl)spermidine	Alkaloids	Phenolamine	-	976235	482884	1.01237e+06	165165	76949.9	174838
888	3',4,4',5,7-Pentahydroxyflavan (Luteoforol)	Flavonoids	Flavanols	13392-26-2	353119	618740	543139	698781	702598	620762
889	Stearamide	Alkaloids	Alkaloids	124-26-5	8924.79	6451.84	8725.06	5895.02	5840.74	5791.98
890	9-Oxononanoic acid	Organic acids	Organic acids	2553-17-5	24231.3	18468.7	24795.4	13383.4	13521.3	16081.1
891	6-MethylCoumarin	Lignans and Coumarins	Coumarins	92-48-8	9	9	9	18585.2	19046.4	14953.3
892	Luteolin-7-O-glucoside (Cynaroside)	Flavonoids	Flavones	5373-11-5	2.0461e+06	2.06484e+06	2.02617e+06	1.65966e+06	1.59213e+06	1.63315e+06
893	Esculetin (6,7-Dihydroxycoumarin)	Lignans and Coumarins	Coumarins	305-01-1	470859	490930	418512	1.29062e+06	1.2098e+06	1.14598e+06
894	Cytidine	Nucleotides and derivatives	Nucleotides and derivatives	65-46-3	4.16166e+06	4.56986e+06	4.78986e+06	2.62099e+07	1.78232e+07	2.03929e+07
895	Eriodictyol-3'-O-glucoside	Flavonoids	Flavanones	-	42469.7	45615.8	53107.5	16950.6	28742.2	27857.8
896	Isorhamnetin-3-O-gallate	Flavonoids	Flavonols	-	144620	185860	127932	9	9	9
897	Triethyl citrate	Organic acids	Organic acids	77-93-0	12734	14941.7	8687.39	11766.8	7940.87	9972.14
898	1-[1-O-3(3,4-methylenedioxyphenyl)-2E-propenyl]-pyrrolidine	Alkaloids	Pyrrole alkaloids	-	18521.9	21000.1	13662.5	9	9	9
899	2',4',6'-Trihydroxyacetophenone	Phenolic acids	Phenolic acids	480-66-0	89883.8	108061	89904	192765	209745	182242
900	3',4',5',5,7-Pentamethoxyflavone	Flavonoids	Flavones	53350-26-8	65361.1	64428.9	50664.7	9687.51	5048.92	3211.36
901	Catechin-catechin-catechin	Flavonoids	Flavanols	-	296644	488105	387415	226157	334761	296898
902	Flavin Single Nucleotide(FMN)	Nucleotides and derivatives	Nucleotides and derivatives	6184-17-4	55924.5	89748.4	93665.4	98712.4	54963	62894.1
903	D-Glucosamine 1-phosphate	Others	Saccharides	2152-75-2	58844.9	28361.5	26819.3	238626	248342	255338
904	Orientin-7-O-glucoside	Flavonoids	Flavones	-	4.58782e+06	4.85432e+06	4.87363e+06	2.9422e+06	3.21515e+06	3.63689e+06
905	Thymine	Nucleotides and derivatives	Nucleotides and derivatives	65-71-4	42179.8	40020.9	49853.6	997633	1.17887e+06	1.27321e+06
906	Diosmetin-7-O-Neohesperidoside (Neodiosmin)	Flavonoids	Flavones	38665-01-9	135391	162410	106781	177749	179620	175972
907	L-Cyclopentylglycine	Amino acids and derivatives	Amino acids and derivatives	2521-84-8	5.68751e+06	8.46534e+06	8.38682e+06	1.3643e+07	1.68226e+07	1.27513e+07
908	5,7,3',4',5'-Pentahydroxydihydroflavone	Flavonoids	Flavanones	-	510019	532735	260292	1.91206e+06	1.90883e+06	1.80697e+06
909	Hispidulin-8-C-glucoside	Flavonoids	Flavones	-	16212.1	28213.4	23176.7	53050.2	33494.3	59659.5
910	Isoorientin-7-O-glucoside	Flavonoids	Flavones	-	16858.4	20053.4	23939.6	9	9	9
911	D-Mannitol	Others	Saccharides	69-65-8	32568.8	46346.3	25053.8	2.31859e+06	2.62305e+06	2.06211e+06
912	Luteolin-3'-O-glucoside	Flavonoids	Flavones	-	2.35272e+06	2.22334e+06	2.21223e+06	1.72053e+06	1.62334e+06	1.64427e+06
913	6-Deoxyfagomine	Alkaloids	Piperidine alkaloids	197449-09-5	1.47146e+07	1.89595e+07	1.68761e+07	1.9301e+06	1.79016e+06	1.47291e+06
914	p-Coumaric acid methyl ester	Phenolic acids	Phenolic acids	3943-97-3	284092	320120	340547	315491	333097	324710
915	Quercetin-7-O-(6''-malonyl)glucoside	Flavonoids	Flavonols	-	8.46038e+06	7.6048e+06	8.79692e+06	3.71889e+06	4.57636e+06	3.34382e+06
916	1-O-Caffeoyl-β-D-xylose	Phenolic acids	Phenolic acids	-	26391.3	33078.1	28264.9	9	9	9
917	Sweroside	Terpenoids	Monoterpenoids	14215-86-2	41644.8	38872.3	48334.8	30216.7	16882.2	14565.2
918	Prunasin	Others	Others	99-18-3	231282	278973	307318	233774	223672	179178
919	2-Hydroxycinnamic acid	Phenolic acids	Phenolic acids	583-17-5	2.16644e+06	2.61285e+06	2.0982e+06	4.26169e+06	4.11479e+06	4.65723e+06
920	1-O-Vanilloyl-D-Glucose	Phenolic acids	Phenolic acids	-	230754	202975	199475	46416.5	32012.9	29122.9
921	Quercetin-3-O-(6''-O-p-Coumaroyl)galactoside	Flavonoids	Flavonols	-	1.61241e+06	1.64249e+06	1.62392e+06	3.30946e+06	3.28621e+06	2.4845e+06
922	LysoPE 15:0(2n isomer)	Lipids	LPE	-	9	9	9	16892.1	18306.4	18651.8
923	Tricin-7-O-Glucuronide	Flavonoids	Flavones	-	24127.9	31757.9	30197.7	32538.7	29200.2	33484.5
924	Palmitoleic Acid	Lipids	Free fatty acids	373-49-9	23457	25653	27069.1	77064.3	74943.1	74507.9
925	L-γ-Glutamyl-L-leucine	Amino acids and derivatives	Amino acids and derivatives	2566-39-4	213618	207958	177890	154663	210144	199828
926	D-Maltose	Others	Saccharides	69-79-4	125971	86043.7	94229.3	96234.1	112686	111962
927	(2E)-3-[4-(β-D-glucopyranoside)-phenylacrylic]-acid	Phenolic acids	Phenolic acids	-	24173.7	20762.4	32076.2	9	9	9
928	Biotin	Others	Vitamin	58-85-5	106359	97272.8	105201	9	9	9
929	Linoleic acid	Lipids	Free fatty acids	60-33-3	2.12829e+07	2.03011e+07	2.40411e+07	5.73373e+07	5.32441e+07	5.12773e+07
930	Methyl dioxindole-3-acetate	Alkaloids	Plumerane	57061-18-4	112163	92859.5	103372	28533.7	27029.7	34037.8
931	Diosmetin-6-C-glucoside	Flavonoids	Flavones	-	9235.65	9	25357.2	29029.5	36224	26977
932	Undecylic Acid	Lipids	Free fatty acids	112-37-8	385735	259601	450524	573799	595472	544504
933	Apigenin-6-C-(2''-glucuronyl)xyloside	Flavonoids	Flavones	-	629855	533130	552547	746182	947362	687658
934	Cinnamic acid	Phenolic acids	Phenolic acids	140-10-3	522581	568856	532980	113454	120462	125680
935	N-(3-Indolylacetyl)-L-alanine	Amino acids and derivatives	Amino acids and derivatives	57105-39-2	369098	423619	349226	250588	246530	287572
936	6-O-methylguanine	Nucleotides and derivatives	Nucleotides and derivatives	20535-83-5	619425	508573	610814	1.51123e+06	1.45679e+06	1.30231e+06
937	Raffinose	Others	Saccharides	512-69-6	23825.3	26648.2	9371.87	47776.5	43740.3	51055.7
938	Monopalmitin	Lipids	Glycerol ester	542-44-9	156869	163194	182267	145605	134488	194239
939	NG,NG-Dimethyl-L-arginine	Amino acids and derivatives	Amino acids and derivatives	30315-93-6	565805	672453	766126	309649	470407	206144
940	Phloretin-2'-O-glucoside (Phlorizin)	Flavonoids	Chalcones	60-81-1	43747.6	32532.9	48451.4	20394.5	18907.3	13573.1
941	Arginine methyl ester	Amino acids and derivatives	Amino acids and derivatives	-	858766	1.17473e+06	1.40334e+06	136058	246330	142929
942	6-Chloropurine	Nucleotides and derivatives	Nucleotides and derivatives	87-42-3	37370	48166.6	46026.1	48065.3	64846.2	48326.3
943	Tamarixetin-3-O-rutinoside	Flavonoids	Flavonols	-	78527.3	106244	78065.6	78870.3	88527.3	83724.8
944	4-Phenylbutyric acid	Organic acids	Organic acids	1821-12-1	69110.4	95482	77957.7	9	9	9
945	N-Methyl-Trans-4-Hydroxy-L-Proline	Amino acids and derivatives	Amino acids and derivatives	4252-82-8	443092	477008	444969	442515	490525	417779
946	Chrysin-7-O-glucoside	Flavonoids	Flavones	31025-53-3	6182.24	11055.7	9	2928.55	4548.28	1305.02
947	DL-Glyceraldehyde-3-phosphate	Organic acids	Organic acids	591-59-3	53918.2	46901.3	79075.7	223371	219497	245061
948	Arachidic acid	Lipids	Free fatty acids	506-30-9	172479	218371	176469	387604	209158	327111
949	5-hydroxymaltol	Others	Ketone compounds	1073-96-7	413002	517032	479048	26817.9	44837.2	81481.6
950	Quercetin-3-O-Sambubioside-5-O-Glucoside	Flavonoids	Flavonols	-	73234.2	64614	85531	44927.2	45751	56761.1
951	Cinnamtannin B2	Tannins	Tannin	88038-12-4	113604	141807	132435	75168.2	113850	90937.7
952	2-Hydroxyisocaproic acid	Organic acids	Organic acids	20312-37-2	202409	211490	207828	729052	728473	629206
953	Kaempferol-3-O-(6''-galloyl)galactoside	Flavonoids	Flavonols	-	523872	596953	556860	326704	334846	408038
954	L-Lysine-Butanoic Acid	Amino acids and derivatives	Amino acids and derivatives	80407-71-2	519112	562975	688171	1.46316e+06	3.13485e+06	1.9987e+06
955	Pyridoxal	Others	Vitamin	66-72-8	9	9	9	79452	67232.8	56294.1
956	Chrysin	Flavonoids	Flavones	480-40-0	28004.6	29644.5	24531.4	11790	16324.3	10154.3
957	Myricetin	Flavonoids	Flavonols	529-44-2	100021	92592	114473	180628	232594	193055
958	Vanillic acid	Phenolic acids	Phenolic acids	121-34-6	177213	212595	185230	172696	155984	153515
959	5-Hydroxymethylfurfural	Others	Aldehyde compounds	67-47-0	339669	328625	334645	9	9	9
960	Gallic Acid Ethyl Ester; Ethyl gallate	Phenolic acids	Phenolic acids	831-61-8	18289.8	20434.1	22014	6829.53	11715.9	4687.68
961	D-Arabitol	Others	Saccharides	488-82-4	77477.1	89828.5	92431	406991	437975	372036
962	Matairesinol	Lignans and Coumarins	Lignans	580-72-3	126543	217992	140988	237477	364837	355026
963	(9Z,11E)-Octadecadienoic acid	Lipids	Free fatty acids	2540-56-9	57878.7	53688.4	66545	169193	152113	154903
964	Isomaltulose	Others	Saccharides	13718-94-0	109977	98867.6	89503.3	133172	153803	110427
965	3'-O-Methyltricetin-7-O-(6''-malonyl)glucoside	Flavonoids	Flavones	-	147409	173398	129793	98823.2	99253.5	71686
966	Kaempferol-4'-O-glucoside	Flavonoids	Flavonols	-	1.37057e+07	1.00979e+07	1.32798e+07	1.00376e+07	1.14316e+07	1.01639e+07
967	Kaempferol-3-O-(2''-galloyl)galactoside	Flavonoids	Flavonols	-	458514	443963	478388	272763	255461	287434
968	Dihydrokaempferol-7-O-glucoside	Flavonoids	Flavanonols	-	60580.2	48149.8	58105.5	18572.5	39142.7	27856.6
969	1-O-Galloyl-4-O-Feruloyl-β-D-glucose	Phenolic acids	Phenolic acids	-	143723	102710	72716.7	117037	92435.5	74821.2
970	Pinostrobin Chalcone	Flavonoids	Chalcones	18956-15-5	15026.6	16305.4	15339	78324.8	70658	87944.8
971	2,6-Diaminooimelic acid	Organic acids	Organic acids	583-93-7	373089	305716	424944	431961	506721	391232
972	L-Glutamine-O-glycoside	Amino acids and derivatives	Amino acids and derivatives	-	673250	689867	691386	55145.1	176826	166851
973	6-Methoxyquercetin-3-O-rhamnoside	Flavonoids	Flavonols	-	7722.13	13240.7	12791.2	15463	12711.4	7130.5
974	3-Ureidopropionic Acid	Organic acids	Organic acids	462-88-4	148036	144250	152909	2402.4	594.798	1204.47
975	Eicosadienoic acid	Lipids	Free fatty acids	5598-38-9	397027	511902	590437	3.15408e+06	5.5016e+06	4.97885e+06
976	5-Acetylsalicylic acid	Phenolic acids	Phenolic acids	13110-96-8	55844.3	79905.5	81132.1	77735.9	77772.4	104344
977	O-Acetylserine	Amino acids and derivatives	Amino acids and derivatives	5147-00-2	1.90336e+06	2.16731e+06	2.31513e+06	2.25365e+06	2.46522e+06	2.28172e+06
978	3,5,9-Trihydroxy-7,8-dihydrocyclopenta[g]chromene-2,6-dione	Others	Others	-	74469.2	95287.7	100246	352913	425406	423845
979	Mono-Methyl Glutarate	Organic acids	Organic acids	1501-27-5	14704.2	19478.2	30302	39242.9	49741.1	25737.7
980	Nicotinic acid adenine dinucleotide	Nucleotides and derivatives	Nucleotides and derivatives	53-84-9	236299	320712	241836	38232.5	51459	44642.7
981	2-Propylsuccinic acid	Organic acids	Organic acids	618-57-5	16827.4	22401.8	33075.4	38798.1	31044.6	54895.4
982	10-Heptadecenoic Acid	Lipids	Free fatty acids	29743-97-3	2.61905e+06	2.74135e+06	2.85879e+06	1.19675e+07	1.17941e+07	1.16874e+07
983	3-(3-Hydroxyphenyl)-3-hydroxypropanoic acid	Phenolic acids	Phenolic acids	3247-75-4	40365.6	42860.9	42884.8	347399	353750	353915
984	Quercetin-3-O-(2''-O-galloyl)glucoside	Flavonoids	Flavonols	69624-79-9	90093.7	123483	85325.1	35874.6	43978.8	39614.2
985	Quercetin-3-O-(4''-O-galloyl)arabinoside	Flavonoids	Flavonols	-	39942.1	38822	35966.6	11528.4	13930.6	17157.8
986	Apigenin-7-O-rutinoside (Isorhoifolin)	Flavonoids	Flavones	552-57-8	150258	102694	115890	9	9	9
987	D-Galacturonic acid	Others	Saccharides	685-73-4	228161	204798	173230	505012	543280	490713
988	O-Acetyl-L-carnitine	Alkaloids	Alkaloids	3040-38-8	562263	490388	586202	1.29073e+06	1.01802e+06	752620
989	Cis-Coutaric acid	Phenolic acids	Phenolic acids	67920-37-0	7.8028e+06	8.0463e+06	8.44143e+06	2.23297e+06	2.12688e+06	1.76412e+06
990	Quercetin-3-O-apiosyl(1→2)galactoside	Flavonoids	Flavonols	-	126746	132496	176846	155780	116106	143193
991	Uracil	Nucleotides and derivatives	Nucleotides and derivatives	66-22-8	77502.9	63532.9	74170	97748.4	109416	145474
992	Confertifoline	Terpenoids	Sesquiterpenoids	1811-23-0	519749	578620	589372	749146	669281	687468
993	Cytosine	Nucleotides and derivatives	Nucleotides and derivatives	71-30-7	801380	1.13087e+06	1.45925e+06	6.35421e+06	5.01861e+06	5.39139e+06
994	Pinocembrin-7-O-neohesperidoside	Flavonoids	Flavanones	13241-31-1	19155	15990.2	17070.2	21130	23294.8	22900.2
995	Vitexin-2''-O-glucoside	Flavonoids	Flavones	61360-94-9	970268	920673	911782	1.32953e+06	1.32513e+06	1.34891e+06
996	Capillarisin	Others	Chromone	56365-38-9	47744.1	57820.2	57829.2	72067.2	70703.2	78242.9
997	Heptadecanoic acid	Lipids	Free fatty acids	506-12-7	182506	180117	178711	393084	376992	390992
998	4-hydroxyphenyl acrylaldehyde	Others	Aldehyde compounds	-	332825	380083	469804	633154	532654	627913
999	Phenyl-β-D-glucopyranoside	Phenolic acids	Phenolic acids	-	19599.3	44458.8	41843.6	20045	14140.5	23131.3
1000	3-Carbamyl-1-methylpyridinium;(1-Methylnicotinamide)	Alkaloids	Pyridine alkaloids	1005-24-9	29693.3	57995.7	9226.34	33849.7	16629.5	33893.8
1001	3,4-O-Dicaffeoylquinic Acid Methyl Ester	Phenolic acids	Phenolic acids	-	28474.9	10714.8	15678.8	8090.98	10420.4	8626.46
1002	Luteolin-7-O-Sophoroside-5-O-arabinoside	Flavonoids	Flavones	-	17971.1	18049.7	19120.2	20942.6	26641.8	21246.4
1003	α-Hydroxycinnamic Acid	Phenolic acids	Phenolic acids	5801-57-0	3.56945e+06	3.57266e+06	7.75808e+06	5.7584e+06	6.61883e+06	5.98535e+06
1004	2,6-Dimethoxybenzoic acid	Phenolic acids	Phenolic acids	1466-76-8	10496.8	8760.26	8956.68	10437.7	10783.8	9723.41
1005	5-O-Galloylshikimic acid	Phenolic acids	Phenolic acids	-	654489	968204	941408	117436	175999	104377
1006	9-Oxo-10E,12Z-octadecadienoic acid	Lipids	Free fatty acids	54232-59-6	131102	104861	134035	144522	151583	142672
1007	Chrysoeriol-8-C-arabinoside-7-O-rutinoside	Flavonoids	Flavones	-	52261.9	40687.6	59918.9	55917	67991	56518.5
1008	Fraxetin-7,8-di-O-glucoside	Lignans and Coumarins	Coumarins	-	65009.8	101020	90937.8	120930	91637.3	103728
1009	Quercetin-3,7-Di-O-rhamnoside	Flavonoids	Flavonols	28638-13-3	106476	63620	106198	47922	48076	42920
1010	(S)-2-Hydroxy-3-(4-Hydroxyphenyl)Propanoic Acid	Phenolic acids	Phenolic acids	23508-35-2	84741.2	97954.3	106261	44776.1	61539.3	38858.1
1011	Flavogallonic Acid Dilactone	Phenolic acids	Phenolic acids	103744-88-3	141991	185742	142140	95925.1	76838.8	97724.8
1012	1,4-Dihydro-1-Methyl-4-oxo-3-pyridinecarboxamide	Alkaloids	Pyridine alkaloids	769-49-3	69950.2	68265	55032.6	271980	274510	261150
1013	Galloylprocyanidin C2	Tannins	Proanthocyanidins	-	15643.9	51695.6	15459.9	9	9	9
1014	Quercetin-3',4'-dimethyl ether	Flavonoids	Flavonols	3306-29-4	59717.9	48882.1	32404	109628	116001	134143
1015	Allysine(6-Oxo DL-Norleucine)	Amino acids and derivatives	Amino acids and derivatives	1962-83-0	30117.4	36526.6	55563.1	105358	73813.5	85600
1016	2,4,4'-trihydroxychalcone	Flavonoids	Chalcones	-	31329.1	37629.3	30946.8	34011.6	38585.5	40091.4
1017	Chrysoeriol-7-O-(6''-malonyl)glucoside	Flavonoids	Flavones	-	9060.97	16842.8	5847.15	8759.54	14669.7	11358.7
1018	E,E,Z-1,3,12-Nonadecatriene-5,14-diol	Lipids	Free fatty acids	-	77425.8	91783.7	83230.9	454162	490622	429486
1019	L-Threonine	Amino acids and derivatives	Amino acids and derivatives	72-19-5	1.12274e+06	1.28974e+06	1.76126e+06	340821	390223	346318
1020	3,5-O-Dicaffeoylquinic Acid Methyl Ester	Phenolic acids	Phenolic acids	159934-13-1	14382.5	17580.1	18991.1	9194.93	16868	11458.9
1021	3-Indoleacetonitrile	Alkaloids	Plumerane	771-51-7	102720	94799.2	95964.7	8193.28	9759.17	8659.41
1022	Robustaside A;[6'-p-Coumarylarbutin]	Phenolic acids	Phenolic acids	148810-39-3	17838.4	6365.56	13725.2	9	9	9
1023	4-Hydroxy-L-glutamic acid	Amino acids and derivatives	Amino acids and derivatives	3913-68-6	90212.3	98360.3	117568	141312	167919	141253
1024	5,6,7-Trimethoxycoumarin	Lignans and Coumarins	Coumarins	55085-47-7	9	9	9	4815.61	10719.5	5016.42
1025	Olivil-4'-O-glucoside	Lignans and Coumarins	Lignans	76880-93-8	48001.4	42128.3	42766.6	9	9	9
1026	Procyanidin B3	Tannins	Proanthocyanidins	23567-23-9	1.00608e+06	1.11686e+06	1.11426e+06	838944	788214	799388
1027	Elemol	Terpenoids	Sesquiterpenoids	639-99-6	3.26833e+07	3.12761e+07	3.14867e+07	4.02548e+07	4.5112e+07	4.57158e+07
1028	4-Nitrophenol	Phenolic acids	Phenolic acids	100-02-7	6.63271e+06	8.37606e+06	7.21101e+06	1.0096e+07	9.22096e+06	9.44795e+06
1029	1-α-Linolenoyl-glycerol-2,3-di-O-glucoside	Lipids	Glycerol ester	-	17617	23306.3	23395.6	177563	252309	210403
1030	9-Hydroperoxy-9Z,11E-Octadecadienoic Acid	Lipids	Free fatty acids	-	94695	89279.7	96640.5	203622	217906	222789
1031	Chrysoeriol-8-C-glucoside (Scoparin)	Flavonoids	Flavones	301-16-6	31227.1	20446.1	9220.1	43142.2	53329.8	36730.2
1032	L-Tyrosine	Amino acids and derivatives	Amino acids and derivatives	60-18-4	2.84374e+07	3.72103e+07	3.30591e+07	9.26586e+06	8.73037e+06	7.32967e+06
1033	Luteolin-7-O-gentiobioside	Flavonoids	Flavones	-	740263	746449	621894	311870	328224	300823
1034	Syringaldehyde; 4-Hydroxy-3,5-Dimethoxybenzaldehyde	Phenolic acids	Phenolic acids	134-96-3	26886	21485.3	26462.9	27048	22541	29405.9
1035	N-Acetylcadaverine	Alkaloids	Alkaloids	32343-73-0	570186	459816	498426	396347	419497	406763
1036	Androsin	Phenolic acids	Phenolic acids	531-28-2	78741.6	68182.5	77138.1	9	9	9
1037	2-Linoleoylglycerol-1,3-di-O-glucoside	Lipids	Glycerol ester	-	3876.47	4420.82	3771.84	75824.7	65123.2	73402.7
1038	Methyl Anthranilate	Phenolic acids	Phenolic acids	134-20-3	4121.25	3472.14	4406.17	6408.24	7305.32	5848.58
1039	N-(2-Hydroxy-4-methoxyphenyl)acetamide	Alkaloids	Phenolamine	58469-06-0	2.19317e+07	3.55105e+07	2.68205e+07	9.11199e+06	7.18025e+06	6.72453e+06
1040	Cadaverine	Alkaloids	Alkaloids	462-94-2	148383	158881	148032	104068	103299	122420
1041	Pimelic acid	Organic acids	Organic acids	111-16-0	36700.3	42686.4	33726.8	47965.9	41504.4	61931.7
1042	Tricin-7-O-neohesperidoside	Flavonoids	Flavones	53766-40-8	18293.4	21862.4	22578	17271.8	30883	26542
1043	1-Linoleoylglycerol-2,3-di-O-glucoside	Lipids	Glycerol ester	-	3518.42	4359.34	5890.88	70951.1	79687.6	68706.2
1044	Hesperetin-7-O-(6''-malonyl)glucoside	Flavonoids	Flavanones	-	28218	48514.4	40815.9	34547.9	38952	40773.8
1045	Hispidulin-7-O-(6''-O-p-Coumaroyl)Glucoside	Flavonoids	Flavones	-	38975.2	22521.1	18591.2	9	9	9
1046	L-Homomethionine	Amino acids and derivatives	Amino acids and derivatives	25148-30-5	104965	137313	109933	9	9	9
1047	Tricin-4'-O-(guaiacylglycerol)ether-7-O-glucoside	Flavonoids	Flavones	-	26716.8	24587.3	27986.8	15073.2	17810.5	17306.9
1048	D-Trehalose	Others	Saccharides	99-20-7	41597.9	34466.1	39671	51995.5	70293.5	75904.8
1049	5-Aminovaleric acid	Organic acids	Organic acids	660-88-8	120580	137183	91377.9	309007	392270	346201
1050	Anthranilate-1-O-Sophoroside	Phenolic acids	Phenolic acids	-	26235.2	20614.7	18113.1	31630.1	32643.8	24040.1
1051	Digalloyl-HHDP-glucose	Tannins	Tannin	-	216282	177763	201942	9	9	9
1052	Isopentenyladenine-7-N-glucoside	Nucleotides and derivatives	Nucleotides and derivatives	-	17488.2	19954.8	43791.9	22352.3	44938.5	19266.8
1053	Sinapoylcaffeoyltartaric acid	Phenolic acids	Phenolic acids	-	4647.1	2206.44	728.847	9	9	9
1054	Epigallocatechin-3-O-(3,5-O-dimethyl)gallate	Flavonoids	Flavanols	-	14580.3	9	10194.1	28408.5	10054	9
1055	2'-Deoxyadenosine-5'-monophosphate	Nucleotides and derivatives	Nucleotides and derivatives	653-63-4	83680	74484.4	76815.6	60702.5	49953	40610.7
1056	1,4-Di-O-Galloyl-D-glucose	Phenolic acids	Phenolic acids	-	1.44139e+07	1.50111e+07	1.4776e+07	1.37608e+06	1.52564e+06	1.1988e+06
1057	4,6-(S)-Hexahydroxydiphenoyl-D-glucose	Phenolic acids	Phenolic acids	23094-68-0	3.88091e+06	3.49862e+06	3.64888e+06	939917	832512	764251
1058	5-Galloylshikimic acid	Phenolic acids	Phenolic acids	95719-51-0	1.23191e+06	565712	1.17202e+06	29854.4	52161.3	32510.6
1059	Ellagic acid	Tannins	Tannin	476-66-4	3.31005e+06	2.9681e+06	3.5287e+06	2.32706e+06	2.04133e+06	1.94946e+06
1060	Phloroglucinol-1-O-β-D-glucopyranoside	Phenolic acids	Phenolic acids	-	79404.9	68790.6	58130.5	9	9	9
1061	3',4',7-Trihydroxyflavone	Flavonoids	Flavones	2150-11-0	23008.9	20532.1	23317.1	59840.5	60568.9	59116.1
1062	Creatine	Organic acids	Organic acids	57-00-1	269794	284902	283410	343447	341902	391766
1063	5-Oxoproline	Amino acids and derivatives	Amino acids and derivatives	149-87-1	177337	186822	198406	10377	22506	24811.8
1064	Uric acid	Nucleotides and derivatives	Nucleotides and derivatives	69-93-2	11359.7	13865.5	13126.4	56052.5	57860.5	40928.8
1065	Afzelechin (3,5,7,4'-Tetrahydroxyflavan)	Flavonoids	Flavanols	2545-00-8	18357.9	24649.7	22221.9	43203.8	47362.4	43496.4
1066	1-O-Caffeoylglycerol	Phenolic acids	Phenolic acids	-	37454	34499.7	51516.1	17344.4	16270.1	13147.9
1067	p-Coumaroylferuloyltartaric acid	Phenolic acids	Phenolic acids	-	9	9	9	7478.72	3752.25	2959.87
1068	Schaftoside	Flavonoids	Flavones	51938-32-0	129618	124657	102239	125515	150722	185047
1069	Cyclo(Phe-Glu)	Amino acids and derivatives	Amino acids and derivatives	-	113743	98364.4	107277	154368	114179	127343
1070	2-Hydroxybenzaldehyde (Salicylaldehyde)	Phenolic acids	Phenolic acids	90-02-8	21004.2	11266.8	11370.8	26022.8	13992.8	25258.2
1071	Isoluteolin-6,8-di-C-glucoside	Flavonoids	Flavones	-	42863.9	31761.9	55450.4	9	36648.9	49343.8
1072	Kaempferol-3-O-(2''-O-galloyl)glucuronide	Flavonoids	Flavonols	-	9533.95	14293.4	8042.36	7245.43	9	3519.52
1073	L-Serine	Amino acids and derivatives	Amino acids and derivatives	56-45-1	2.08508e+06	2.18645e+06	830223	41072.7	119525	100573
1074	Apigenin-7-O-neohesperidoside (Rhoifolin)	Flavonoids	Flavones	17306-46-6	97514	125704	88657.1	168750	179734	156239
1075	N-Sinapoylhydroxycoumarin	Lignans and Coumarins	Coumarins	-	9	9	9	6378.37	2045.62	3008.51
1076	LysoPE 15:1	Lipids	LPE	-	32665.9	17356.9	36365.1	23288.2	34371.7	21235.8
1077	5-Oxo-L-Proline	Amino acids and derivatives	Amino acids and derivatives	98-79-3	180498	193148	162205	28030.9	27005.4	19506.4
1078	3-Hydroxyoctadecanoic Acid	Lipids	Free fatty acids	45261-96-9	211159	269068	267167	337426	343717	312773
1079	6,7,8-Tetrahydroxy-5-methoxyflavone	Flavonoids	Flavones	-	158862	160898	105017	112491	113103	114661
1080	N-Methyl-α-aminoisobutyric acid	Amino acids and derivatives	Amino acids and derivatives	2566-34-9	298123	265680	380325	2.30847e+06	2.94755e+06	1.90294e+06
1081	3-(2-Naphthyl)-L-alanine	Amino acids and derivatives	Amino acids and derivatives	58438-03-2	21269	18124.6	15695.2	47631.1	31388	42347
1082	p-Coumaryl alcohol	Phenolic acids	Phenolic acids	3690-05-9	28985.8	6605.9	16141.4	9	9	9
1083	cis-Citral	Organic acids	Organic acids	5392-40-5	31398.4	34574.5	35008.1	9	9	9
1084	S-Methyl-L-cysteine	Amino acids and derivatives	Amino acids and derivatives	1187-84-4	1.42304e+06	1.94302e+06	1.5781e+06	499223	404582	348950
1085	3-O-Galloyl-D-glucose	Phenolic acids	Phenolic acids	-	1.27207e+07	1.37318e+07	1.43752e+07	173501	169548	195638
1086	Bartsioside	Others	Alcohol compounds	62133-72-6	60336.9	101015	83475.9	22125	28717.9	30544.8
1087	Theaflavic acid	Tannins	Tannin	30407-93-3	620259	900899	1.75129e+06	2.02701e+06	3.50865e+06	2.06218e+06
1088	4-Hydroxy-3-methoxymandelate	Phenolic acids	Phenolic acids	55-10-7	223535	205351	182556	249837	243231	236519
1089	D-Cellobiose	Others	Saccharides	528-50-7	16246.6	17505	11875	17431.1	42285.8	56404.3
1090	Fumaric acid	Organic acids	Organic acids	110-17-8	294645	306314	306431	196149	247704	245968
1091	Maleic acid	Organic acids	Organic acids	110-16-7	294645	306314	306431	196149	247704	245968
1092	Petroselinic acid	Lipids	Free fatty acids	593-39-5	1.85971e+07	1.83488e+07	2.07362e+07	5.2602e+07	5.40607e+07	4.48488e+07
1093	Elaidic Acid	Lipids	Free fatty acids	112-79-8	1.85971e+07	1.83488e+07	2.07362e+07	5.2602e+07	5.40607e+07	4.48488e+07
1094	Salidroside	Phenolic acids	Phenolic acids	10338-51-9	12229.8	17629.5	23668.7	9	9	9
1095	Docosanoic acid (Behenic acid)	Lipids	Free fatty acids	112-85-6	481787	577232	641603	576360	1.86019e+06	723727
1096	N-benzylformamide	Alkaloids	Alkaloids	6343-54-0	1.31433e+06	2.0482e+06	1.59108e+06	529677	444670	386907
1097	D-Arabinono-1,4-lactone	Others	Saccharides	2782-09-4	321446	417803	132012	354197	374612	403121
1098	Kaempferol-3-O-(6'''-p-Coumaroyl)glucosyl-(1→2)-Glucoside-7-O-Rhamnoside	Flavonoids	Flavonols	-	6996.5	14976.3	17580.1	9	9	9
1099	Delta-Hexalactone	Others	Lactones	823-22-3	4.14676e+06	5.22867e+06	5.18917e+06	7.17188e+06	7.74966e+06	7.59758e+06
1100	N-(p-Coumaroyl)serotonin Glucoside	Alkaloids	Plumerane	76423-56-8	16642.3	27817	12650.3	8854.86	10748.5	9709.43
1101	Kaempferol-3-O-(2''-galloyl)glucoside	Flavonoids	Flavonols	76343-90-3	156228	191206	151082	88885	78046.4	76572.4
1102	N-Acetyl-D-glucosamine-1-phosphate	Others	Saccharides	6866-69-9	9	9	9	116276	81572.1	153534
1103	11-Octadecanoic acid(Vaccenic acid)	Lipids	Free fatty acids	506-17-2	1.80036e+07	1.81669e+07	2.01819e+07	4.82745e+07	5.02614e+07	3.73298e+07
1104	Chrysoeriol-6-C-glucoside-4'-O-glucoside	Flavonoids	Flavones	-	16634.2	20896.3	15298.6	13952.2	10731.4	17840.5
1105	Rhamnose	Others	Saccharides	3615-41-6	51551.6	46449.1	53460.7	100916	70560.6	85654.3
1106	Methyl caffeate	Phenolic acids	Phenolic acids	3843-74-1	7289.82	5031.55	5196.95	9	9	9
1107	5-Hydroxyindole-3-acetic acid	Alkaloids	Plumerane	54-16-0	44119.9	48050.3	34489.8	93382	80083	84344.7
1108	Isofraxidin-7-O-glucoside	Lignans and Coumarins	Coumarins	483-91-0	9485.06	18055	26911	6246.25	5149.18	3776.52
1109	1-Linoleoylglycerol-3-O-glucoside	Lipids	Glycerol ester	-	6051.84	6467.86	7116.32	23893.5	43353.8	28832.2
1110	Manninotriose	Others	Saccharides	13382-86-0	11542	10802.4	17327.3	17650.2	24031.4	23742.5
1111	N,N-Dimethylformamide	Alkaloids	Alkaloids	68-12-2	764260	780201	733615	579914	538557	518734
1112	Castanospermine	Alkaloids	Alkaloids	79831-76-8	43107.8	42104.2	47944.6	43613.3	39581	48362.1
1113	Palmitic acid	Lipids	Free fatty acids	57-10-3	58747.8	55014.3	62223.9	91742.7	101149	80891.4
1114	6-Hydroxydopaquinone	Amino acids and derivatives	Amino acids and derivatives	135791-48-9	8176.04	9387.28	11493.6	9	9	9
1115	5-O-Feruloylquinic acid	Phenolic acids	Phenolic acids	-	91223.1	107747	83665.4	7277.91	9507.06	6550.41
1116	Dambonitol	Others	Saccharides	523-94-4	142796	168485	191008	89082.2	64496.1	62340.9
1117	Luteolin-8-C-arabinoside	Flavonoids	Flavones	-	79604	110461	67308.9	135660	121821	119824
1118	LysoPE 16:3	Lipids	LPE	-	4040.79	2203.76	9	8338.38	7516.37	6167.79
1119	Apigenin-7-O-(6''-p-Coumaryl)glucoside	Flavonoids	Flavones	-	291078	117786	120246	135800	177544	158268
1120	Maltitol	Others	Saccharides	585-88-6	37778.6	43263.1	53999	48075.1	48421.5	48214.4
1121	L-Phenylalanyl-L-phenylalanine	Amino acids and derivatives	Amino acids and derivatives	2577-40-4	76056.1	68312.6	78892.1	22965.7	25041.5	17932.7
1122	L-Homocitrulline	Amino acids and derivatives	Amino acids and derivatives	1190-49-4	90033.9	59786.7	106396	88386.3	94643	80519.6
1123	Chrysoeriol-8-C-arabinoside-7-O-Sophoroside	Flavonoids	Flavones	-	11778.9	10929.2	13217.9	9521.69	12989.9	7371.92
1124	4-Hydroxy-L-Isoleucine	Amino acids and derivatives	Amino acids and derivatives	781658-23-9	165387	110634	116797	108581	113303	75641.5
1125	Epitheaflagallin-3-O-Gallate	Flavonoids	Flavanols	102067-92-5	129012	112862	139010	9	9	9
1126	Dicaffeoylshikimic acid	Phenolic acids	Phenolic acids	-	23054	25073.2	36842.4	9	39988.7	17200.8
1127	Skimmin (7-Hydroxycoumarin-7-O-glucoside)	Lignans and Coumarins	Coumarins	93-39-0	230256	194167	305638	63130.3	66969.3	9
1128	Acefylline; Theophylline-7-acetic acid	Alkaloids	Alkaloids	652-37-9	12164.4	16955.2	9389.09	107530	30525.7	36451.3
1129	2-α-Linolenoyl-glycerol-1,3-di-O-glucoside	Lipids	Glycerol ester	-	18882.6	25703.3	27560.7	224269	232003	203264
1130	N-Acetyl-L-glycine	Amino acids and derivatives	Amino acids and derivatives	543-24-8	28435.7	33863.1	34376.1	30453	51818.1	43684.5
1131	3,4,2',4',6'-Pentahydroxychalcone	Flavonoids	Chalcones	73692-51-0	207804	305964	323436	271545	398677	288049
1132	Muconic acid	Organic acids	Organic acids	1119-72-8	1.16286e+06	949946	993776	1891112	1.0849e+06	1.81886e+06
1133	Hispidulin-8-C-(2''-O-glucosyl)glucoside	Flavonoids	Flavones	-	9	9	9	10659.3	15026.5	11724.8
1134	Isorhamnetin-3-O-(6''-acetylglucoside)	Flavonoids	Flavonols	-	19896.2	12113.6	17439.6	18715.5	41460.1	44809.7
1135	L-Prolyl-L-Leucine	Amino acids and derivatives	Amino acids and derivatives	52899-07-7	735115	732406	304616	231132	45837.2	59748.1
1136	O-MethylNaringenin-8-C-arabinoside	Flavonoids	Flavanones	-	164008	332160	281373	437125	507363	567689
1137	N-Alpha-Acetyl-L-Asparagine	Amino acids and derivatives	Amino acids and derivatives	4033-40-3	394297	517726	789948	360136	260422	186408
1138	2,4-Dihydroxybenzaldehyde	Others	Others	95-01-2	17479.3	26464.4	21746.7	9	9	9
1139	L-Tartaric acid	Organic acids	Organic acids	87-69-4	9	64227.3	80060.9	138328	111636	93565.9
1140	Acetryptine	Alkaloids	Plumerane	3551-18-6	21706.2	19686.9	21115.5	578159	558993	579282
1141	Tricin-7-O-rutinoside	Flavonoids	Flavones	-	23949.7	35070	11931.2	34876.4	24326.7	20595.7
1142	Pantetheine	Alkaloids	Alkaloids	496-65-1	9	9	9	14534.5	13539.2	9
1143	Dihydromyricetin-3-O-glucoside	Flavonoids	Flavanonols	-	41894.3	41186.8	43682.9	12370.4	22955.8	24488.6
1144	Strictinin	Tannins	Tannin	517-46-4	219070	260594	306126	19747.5	27321.6	31512.9
1145	Corilagin	Tannins	Tannin	23094-69-1	219070	260594	306126	19747.5	27321.6	31512.9
1146	6-C-Glucosyl-2-Hydroxynaringenin	Flavonoids	Flavanones	-	120710	83965.4	128576	90646.9	89184.9	100202
1147	Naringenin-7-O-Rutinoside(Narirutin)	Flavonoids	Flavanones	14259-46-2	28923.9	21134.8	27718.9	43541.4	56802.4	32954.5
1148	Uridine-5'-diphosphoglucuronic acid	Nucleotides and derivatives	Nucleotides and derivatives	-	3387.2	2346.56	1833.83	9	1920.29	4639.21
1149	N-Methyl-L-Glutamate	Amino acids and derivatives	Amino acids and derivatives	35989-16-3	17492.2	31942.5	23149.9	13668.1	9603.84	7415.72
1150	Riboprine	Nucleotides and derivatives	Nucleotides and derivatives	7724-76-7	13485	14965.6	17423.3	49093.3	61832.5	56951.5
1151	5-Hydroxy-L-tryptophan	Amino acids and derivatives	Amino acids and derivatives	56-69-9	74998	69868	81516.9	91430	98812.7	97756.2
1152	Vanillic acid methyl ester	Phenolic acids	Phenolic acids	3943-74-6	8187.97	7969.73	10611.7	9660.11	7886.23	6121.75
1153	D-Melezitose	Others	Saccharides	597-12-6	46141.3	31507.3	40593.1	28543	37057.1	30576.7
1154	LysoPC 19:0	Lipids	LPC	108273-88-7	21151.9	26276.7	28416.9	64721.1	85930.3	201553
1155	2α,3α,23-trihydroxyolean-12-en-28-oic acid	Terpenoids	Triterpene	-	9	9	9	90601.4	88564.6	81903.4
1156	Lumichrome	Alkaloids	Alkaloids	1086-80-2	23557.7	23403.2	11797.8	22469.2	14028.9	23171.1
1157	Cis-Jasmone	Others	Ketone compounds	488-10-8	4027.01	8727.82	2033.68	9	9	9
1158	Lariciresinol-4'-O-glucoside	Lignans and Coumarins	Lignans	143663-00-7	22276.6	38492.1	9	9	9	9
1159	Tyrosol; 4-Hydroxyphenylethanol	Phenolic acids	Phenolic acids	501-94-0	59731.1	61948.3	50593.2	74105.7	63403.4	69373.3
1160	3,4,5-Tri-O-Galloylshikimic acid	Phenolic acids	Phenolic acids	-	9	9	9	9	8702.9	10236.9
1161	Pinocembrin (Dihydrochrysin)	Flavonoids	Flavanones	480-39-7	21196.9	24946.5	19635.6	31514.3	32339	40773.7
1162	Roseoside	Others	Ketone compounds	54835-70-0	19606.4	19099.9	22973.8	33264	9421.4	9260.27
1163	Mevalonic acid	Organic acids	Organic acids	150-97-0	1.43085e+06	2.02269e+06	1.80779e+06	534918	562493	340069
1164	Pinoresinol-4,4'-O-di-O-glucoside	Lignans and Coumarins	Lignans	63902-38-5	22935.1	24996.2	17565.7	21225	17565.7	23557.7
1165	Orotic acid (Vitamin B13)	Others	Vitamin	65-86-1	94737.2	66096.6	82502.8	2.16856e+06	2.04977e+06	1.23076e+06
1166	L-Asparagine	Amino acids and derivatives	Amino acids and derivatives	70-47-3	2.1523e+06	2.22293e+06	2.49971e+06	30985.3	106127	35778.8
1167	6-Hydroxy-4-methylcoumarin	Lignans and Coumarins	Coumarins	2373-31-1	31547.6	16183.9	19536.3	14278.2	25592.3	19335.5
1168	2-(7-Dihydroxyl)-benzofuranyl-ferulic acid	Phenolic acids	Phenolic acids	-	203307	233394	161965	9	174802	179928
1169	2-Caffeoyl-L-tartaric acid (Caftaric acid)	Phenolic acids	Phenolic acids	67879-58-7	168911	184011	173487	529359	521245	542832
1170	3,5,7,4'-Tetrahydroxy-Coumaronochromone	Others	Chromone	-	875297	962063	1.36779e+06	506728	801088	345450
1171	3-Hydroxy-3-Methyl-2-Oxopentanoic Acid	Organic acids	Organic acids	-	97678.9	92197.5	70520.7	68130.4	55037.8	95282
1172	3-Ethoxy-3-oxopropanoic acid	Organic acids	Organic acids	1071-46-1	9	9	9	17296.1	16644.2	9102.48
1173	N-Propionylglycine	Amino acids and derivatives	Amino acids and derivatives	21709-90-0	69794.9	90966.7	82634.4	9	9	9
1174	Ursolic acid	Terpenoids	Triterpene	77-52-1	45874.2	70476.1	68387.1	119259	169010	109433
1175	Fraxidin-8-O-glucoside	Lignans and Coumarins	Coumarins	-	9	7317.77	4976.48	2924.39	977.896	6734.69
1176	D-Glucono-1,5-lactone	Others	Saccharides	90-80-2	51616	60780.9	58843.7	35515.2	45756	27737.5
1177	Suberic Acid	Organic acids	Organic acids	505-48-6	17099	20989.5	10253.7	22748	21179.5	33719.4
1178	N-Acetyl-D-mannosamine	Others	Saccharides	7772-94-3	118387	92776.3	112076	23220.2	42600.9	39173
1179	Rosmarinic acid-3'-O-glucoside	Phenolic acids	Phenolic acids	910028-78-3	92801.8	85501.5	106744	31007.8	51466.8	44428.9
1180	Benzyl-(2''-O-xylosyl)glucoside	Phenolic acids	Phenolic acids	-	29181.7	12081.3	5826.91	7277.91	26674.5	31048.9
1181	Orientin-2''-O-xyloside	Flavonoids	Flavones	-	32974.9	42547.4	41037.1	50690	60587.6	45145.9
1182	Indole-3-lactic acid	Alkaloids	Plumerane	1821-52-9	19987.7	19829	28813.8	1859.48	6251.25	4438.3
1183	Cis-10-Pentadecenoic Acid(C15: 1)	Lipids	Free fatty acids	84743-29-3	714132	823968	777799	1.23048e+06	678049	545821
1184	3,4'-Dihydroxy-3'-methoxybenzenepentanoic acid	Phenolic acids	Phenolic acids	-	23195.1	18930.9	28397.8	28328.1	39948.1	33884.9
1185	4-Ethylbenzaldehyde	Others	Aldehyde compounds	4748-78-1	47512.8	63665.3	65316	44758.4	32300.3	31361.5
1186	Quercetin-3-O-(6''-O-acetyl)galactoside	Flavonoids	Flavonols	-	1.60594e+06	861431	1.07244e+06	701676	589248	655141
1187	Neoeriocitrin	Flavonoids	Flavones	13241-32-2	7684.61	6932.37	6111.05	13005.3	11550.9	11571.2
1188	2,2-Dimethylsuccinic acid	Organic acids	Organic acids	597-43-3	8402.4	9863.39	17868.5	4266.46	6604.8	3086.89
1189	2'-Deoxycytidine-5'-monophosphate	Nucleotides and derivatives	Nucleotides and derivatives	1032-65-1	36760.3	44540.2	28973.2	83807.9	75188.2	64636
1190	Syringaresinol-4'-O-glucoside	Lignans and Coumarins	Lignans	7374-79-0	32859.3	22317	30703.2	30117.4	30052.7	28659.7
1191	δ-Tridecalactone	Lipids	Free fatty acids	7370-92-5	43083.2	38732.7	88010.3	9	9	9
1192	γ-Glutamylphenylalanine	Amino acids and derivatives	Amino acids and derivatives	7432-24-8	47955.3	60863	47666	14541	24416	25322.1
1193	4-Methylbenzaldehyde	Others	Aldehyde compounds	104-87-0	85269.9	102905	113299	193371	163379	175163
1194	3-Methylbenzaldehyde	Others	Aldehyde compounds	620-23-5	85269.9	102905	113299	193371	163379	175163
1195	Ethyl Vanillate	Phenolic acids	Phenolic acids	617-05-0	7040.1	8060.77	9365.11	9	9	9
1196	5-Glucosyloxy-2-Hydroxybenzoic acid methyl ester	Phenolic acids	Phenolic acids	-	103427	56548.5	68673.1	73876.1	67228.3	67645.6
1197	Pyrrole-2-carboxylic acid	Organic acids	Organic acids	634-97-9	130618	123758	109830	211102	158108	149388
1198	Choline Alfoscerate	Lipids	PC	28319-77-9	604198	785967	415036	4.3234e+06	4.17453e+06	1.68065e+06
1199	N-α-Acetyl-L-ornithine	Amino acids and derivatives	Amino acids and derivatives	6205-08-9	117308	52104.5	119074	56576.7	95133.4	59988.7
1200	3-Hydroxy-4-methoxybenzoic acid; Isovanillic Acid	Phenolic acids	Phenolic acids	645-08-9	73232.2	89893.6	86637.3	102493	61945.4	58479.5
1201	1-Stearidonoyl-Glycerol	Lipids	Glycerol ester	-	62439.6	67195.5	63040.9	176310	73942.4	168793
1202	1,6-Di-O-galloyl-2-O-Feruloyl-β-D-glucose	Phenolic acids	Phenolic acids	-	344071	389565	404678	80030	74960.8	72783.1
1203	3-Hydroxypropanoic acid	Organic acids	Organic acids	503-66-2	61249	65669.1	79315.2	37529.8	43190.2	45517.6
1204	Eriodictyol-8-C-glucoside-4'-O-glucoside	Flavonoids	Flavanones	-	20499.4	21265.9	38219.1	25934.8	18406.3	42955.3
1205	Isorhamnetin-3-O-rhamnoside	Flavonoids	Flavonols	-	89389.3	22566.8	45763.1	81912.4	94726.6	85302.2
1206	Chrysin-6-C-arabinoside-8-C-glucoside	Flavonoids	Flavones	185145-33-9	142963	93008.1	166242	139780	165302	102922
1207	Luteolin-7-O-glucoside-5-O-arabinoside	Flavonoids	Flavones	-	71967.3	118119	91336.2	57541.3	99318.3	47207.4
1208	Quercetin-7-O-(2''-malonyl)glucosyl-5-O-glucoside	Flavonoids	Flavonols	-	23836.7	29144.7	17339.8	9	9	9
1209	2-Deoxyribose-5'-phosphate	Nucleotides and derivatives	Nucleotides and derivatives	102916-66-5	9	9	9	37244.4	42240.2	39516
1210	Stachydrine	Alkaloids	Pyrrole alkaloids	471-87-4	1.18803e+06	1.81073e+06	1.02838e+06	1.02587e+06	1.34118e+06	975587
1211	D-Panose	Others	Saccharides	33401-87-5	9156.56	11621.6	14149.7	29621.4	20300.5	26058.5
1212	Chrysoeriol-5-O-glucoside	Flavonoids	Flavones	-	17181.2	24165.6	33242.1	106457	71704.9	120803
1213	Procyanidin C1 3'-O-gallate	Tannins	Proanthocyanidins	-	83844.2	89788.2	166951	69995.4	46993.2	44276.4
1214	p-Coumaraldehyde	Phenolic acids	Phenolic acids	2538-87-6	4689.87	5232.09	2061.45	1674.88	1023.56	1030.08
1215	Gentianamine	Alkaloids	Pyridine alkaloids	22952-54-1	38906.5	71999.1	54701.5	54909.7	22877.5	24866.5
1216	1-O-Sinapoyl-β-D-glucose	Phenolic acids	Phenolic acids	-	12132.4	44323.6	9	58207.1	69578.7	43042.6
1217	L-Aspartic acid-O-diglucoside	Amino acids and derivatives	Amino acids and derivatives	-	66098.8	61102.6	76892.1	9	9	9
1218	Kaempferol-3-O-sophoroside	Flavonoids	Flavonols	19895-95-5	8493.87	12202.8	8823.7	15422.7	25131.3	14139.1
1219	6-O-VeratroylCatalpol	Terpenoids	Monoterpenoids	56973-43-4	144665	207579	310771	9	9	9
1220	N6-Isopentenyladenine	Nucleotides and derivatives	Nucleotides and derivatives	2365-40-4	8048.02	5097.36	3071.38	158717	175902	141093
1221	Phenoxyacetic acid	Phenolic acids	Phenolic acids	122-59-8	2444.63	4078.26	3221.22	9	9	9
1222	Myricetin-3-O-glucuronide	Flavonoids	Flavonols	77363-65-6	9	1977.41	2985.71	4830.79	4853.88	1948.09
1223	β-Alanine	Amino acids and derivatives	Amino acids and derivatives	107-95-9	27203.6	28597.5	40723.9	31442.6	59594.7	52217.9
1224	Luteolin-7-O-(6''-malonyl)glucoside-5-O-rhamnoside	Flavonoids	Flavones	-	11902	10761.9	22221.1	22245.3	20125.1	27165.5
1225	Methyl jasmonate	Organic acids	Organic acids	1211-29-6	12417.7	14310.3	29817.8	16501.1	15275	24655
1226	2-Linoleoylglycerol-1-O-glucoside	Lipids	Glycerol ester	-	5140.25	6454.78	5445.9	28563.4	39518.2	29147.7
1227	Chrysoeriol-7-O-gentiobioside	Flavonoids	Flavones	-	21164.2	9	15208.3	19401.5	10799.3	11884.3
1228	Benzyl acetate	Organic acids	Organic acids	140-11-4	829661	746090	830012	1.18653e+06	1.52196e+06	1.44476e+06
1229	Methyl 2-furoate	Organic acids	Organic acids	611-13-2	294618	543966	450827	736638	728394	710276
1230	2-Propylglutaric acid	Organic acids	Organic acids	32806-62-5	154539	139368	126406	41568.3	35048.3	46984.9
1231	Cyclo(Pro-Phe)	Amino acids and derivatives	Amino acids and derivatives	3705-26-8	17913.2	23618.2	19840.2	29502.2	43203.8	50883.8
1232	Cyclo(D-Phe-L-Pro)	Amino acids and derivatives	Amino acids and derivatives	26488-24-4	17913.2	23618.2	19840.2	29502.2	43203.8	50883.8
1233	Phytic acid	Organic acids	Organic acids	83-86-3	3184.8	2694.01	2446.25	2677.75	2347.56	3713.23
1234	(E)-Cinnamamide	Alkaloids	Alkaloids	22031-64-7	20226	12618.7	24835.5	21714.7	10858.7	17645.1
1235	LysoPC 19:2(2n isomer)	Lipids	LPC	-	311655	286462	277349	947594	862991	447570
1236	3-Methyl-1-pentanol	Others	Saccharides	589-35-5	9	2853.69	11915.7	11121.4	37597.2	9291.07
1237	Hispidulin-8-C-(2''-O-xylosyl)xyloside	Flavonoids	Flavones	-	38780.5	16945.6	24441.4	31130	30988.5	20983
1238	3-hydroxyphenylacetic acid	Phenolic acids	Phenolic acids	621-37-4	16958.8	23442.5	9226.34	108273	109670	129259
1239	3-(4-Hydroxyphenyl)-1-propanol	Phenolic acids	Phenolic acids	10210-17-0	6838.54	3853.08	7669.6	350220	381843	452668
1240	Sorbitol-6-phosphate	Others	Saccharides	20479-58-7	10028	13931.4	11536.8	61989.9	53339.9	55262.5
1241	Guanosine 5'-monophosphate	Nucleotides and derivatives	Nucleotides and derivatives	85-32-5	625422	1.31554e+06	817610	2.67134e+06	1.66211e+06	1.43506e+06
1242	N7-Methylguanosine	Nucleotides and derivatives	Nucleotides and derivatives	20244-86-4	15281.8	27355.3	45052.6	17675.6	17575.2	17679
1243	3,7-Dihydroxychromen-4-one	Others	Chromone	-	132924	43203.8	35523.8	138185	112022	132102
1244	Trigallic acid	Phenolic acids	Phenolic acids	2131-66-0	128154	149660	126807	9	9	9
1245	3-hydroxybenzaldehyde	Phenolic acids	Phenolic acids	100-83-4	262872	238714	196438	9	9	9
1246	L-Cysteine	Amino acids and derivatives	Amino acids and derivatives	52-90-4	35390.9	90375.5	79596.9	160814	185879	20859.4
1247	S-(5'-Adenosyl)-L-methionine	Amino acids and derivatives	Amino acids and derivatives	29908-03-0	9	9	9	3808.04	690.619	9
1248	Quercetin-7-O-(6''-malonyl)glucosyl-5-O-glucoside	Flavonoids	Flavonols	-	17601.3	26585.2	8726.32	2135.26	3118.15	9

## Sheet: Table S3
Table S3. 551 non-volatile differential metabolites
NO.	Compounds	Class I	Class II	CAS	Taste Threshold/（mg/Kg)	Taste characteristics	YH-1	YH-2	YH-3	FHYH-1	FHYH-2	FHYH-3	VIP	P-value	Fold Change	Log2FC
1	D-Mannose	Others	Saccharides	3458-28-4	2700	Bitter	3.84093e+06	3.84196e+06	3.93767e+06	821059	904203	871641	1.12742	4.76015e-07	0.223475	-2.16182
2	L-Norleucine	Amino acids and derivatives	Amino acids and derivatives	327-57-1	2360-2890	Bitter	6.07026e+06	6.31016e+06	6.51047e+06	554938	515255	133416	1.07549	5.95314e-06	0.0637137	-3.97225
3	Xylitol	Others	Saccharides	87-99-0	3070	Sweet	99882.8	138867	153011	863862	822244	828804	1.11751	6.20442e-06	6.4195	2.68246
4	Ribitol	Others	Saccharides	488-81-3	6890	Sweet	150427	199235	189336	636998	589409	618688	1.11663	2.939e-05	3.4232	1.77535
5	L-Phenylalanine	Amino acids and derivatives	Amino acids and derivatives	63-91-2	826-1320	Bitter	2.07574e+06	2.1574e+06	2.13e+06	105031	111222	87019.2	1.12689	4.04602e-05	0.0476607	-4.39106
6	γ-Aminobutyric acid	Organic acids	Organic acids	56-12-2	2.1	Dry mouth feeling	583796	610659	630225	168652	213780	153818	1.11352	7.83374e-05	0.293887	-1.76667
7	L-Tryptophan	Amino acids and derivatives	Amino acids and derivatives	73-22-3	1000	Bitter	1.41546e+07	1.44953e+07	1.38595e+07	1.65906e+06	1.74013e+06	1.57264e+06	1.12776	8.78984e-05	0.116958	-3.09594
8	5-Hydroxymethylfurfural	Others	Aldehyde compounds	67-47-0	630-1890	Bitter	339669	328625	334645	9	9	9	1.12828	9.118e-05	2.69209e-05	-15.1809
9	Glutaric acid	Organic acids	Organic acids	110-94-1	149	Sour	2.4608e+06	2.5481e+06	2.48065e+06	400926	410935	411213	1.12816	0.00012757	0.163304	-2.61437
10	L-Tyrosine methyl ester	Amino acids and derivatives	Amino acids and derivatives	1080-06-4	27900	Bitter	803109	820995	779760	82153.6	75141	85098	1.12761	0.000127725	0.100835	-3.30994
11	Inosine	Nucleotides and derivatives	Nucleotides and derivatives	58-63-9	1610-2680	Bitter	594076	663963	600036	188627	162529	134277	1.11493	0.00015597	0.261256	-1.93647
12	Theaflavin-3-gallate	Tannins	Proanthocyanidins	30462-34-1	0.015mM	Crinkle type astringent feeling	2.33509e+06	2.29387e+06	2.53005e+06	689479	811567	697779	1.12241	0.000233607	0.307141	-1.70303
13	Theaflavin-3,3'-di-O-gallate	Tannins	Proanthocyanidins	30462-35-2	0.013mM	Crinkle type astringent feeling	2.04054e+06	2.0109e+06	2.22303e+06	982860	859394	838712	1.11787	0.000260903	0.427282	-1.22674
14	Histidinol	Alkaloids	Alkaloids	501-28-0	7060-8470	Bitter	2.54453e+07	2.51665e+07	2.45146e+07	9.79211e+06	9.78244e+06	9.68053e+06	1.12792	0.000264261	0.389411	-1.36063
15	4-Aminobenzoic acid	Phenolic acids	Phenolic acids	150-13-0	4100-5480	Bitter	86544.9	75568.2	87549.6	18229.9	21056.4	12154.9	1.10332	0.000302254	0.206043	-2.27899
16	Lactobiose	Others	Saccharides	63-42-3	4500	Sweet	89641.3	138150	102125	305403	318084	353588	1.09562	0.000459637	2.96158	1.56637
17	L-Proline	Amino acids and derivatives	Amino acids and derivatives	147-85-3	1500	Bitter	5.20989e+07	5.34866e+07	5.60731e+07	1.23677e+06	1.50576e+06	1.25286e+06	1.12753	0.000459796	0.024715	-5.33847
18	Epigallocatechin-3-gallate	Flavonoids	Flavanols	989-51-5	300	Bitter	1.3364e+06	1.50944e+06	1.36615e+06	152638	111543	176835	1.11977	0.000617644	0.104705	-3.2556
19	Benzamide	Phenolic acids	Phenolic acids	55-21-0	97-121	Bitter	1.04965e+07	1.1534e+07	1.08646e+07	5.40193e+06	5.35115e+06	4.97762e+06	1.12238	0.000698973	0.478207	-1.06429
20	Octyl gallate	Phenolic acids	Phenolic acids	1034-01-1	42-56	Bitter	39651	42553.8	43650.4	16934.3	17738.7	18590	1.12363	0.000710463	0.423208	-1.24056
21	Guanosine	Nucleotides and derivatives	Nucleotides and derivatives	118-00-3	4259-5670	Bitter	6.48758e+07	5.86226e+07	6.17838e+07	3.84633e+06	4.29614e+06	4.18903e+06	1.12767	0.000924081	0.0665552	-3.9093
22	Methyl 4-hydroxybenzoate	Phenolic acids	Phenolic acids	99-76-3	1220-1520	Bitter	141592	130979	127034	72608.2	64034.6	52497.6	1.09076	0.000936175	0.473319	-1.07911
23	2-Hydroxyisobutyric acid	Organic acids	Organic acids	594-61-6	>10400	Bitter	87794	78492.4	74248	23454.3	24870.6	17881.7	1.11143	0.000939748	0.275248	-1.8612
24	Betaine	Alkaloids	Alkaloids	107-43-7	3520-5860	Sweet	1.20588e+07	1.11691e+07	1.19453e+07	2.88438e+07	3.12595e+07	2.85964e+07	1.12467	0.000942617	2.5218	1.33446
25	L-Glutamine	Amino acids and derivatives	Amino acids and derivatives	56-85-9	7300	Salty	8.51408e+06	8.04644e+06	7.65292e+06	372897	379301	376934	1.12804	0.0010441	0.0466325	-4.42252
26	Isocitric Acid	Organic acids	Organic acids	320-77-4	1020	Sour	8.97783e+06	1.01102e+07	9.62743e+06	710380	814968	664692	1.12663	0.00115388	0.0762669	-3.7128
27	Epicatechin gallate	Flavonoids	Flavanols	1257-08-5	200	Bitter	15452836	1.48042e+07	1.3279e+07	4.80996e+06	5.79903e+06	5.27656e+06	1.11737	0.0014603	0.364883	-1.4545
28	L-Lysine	Amino acids and derivatives	Amino acids and derivatives	56-87-1	11700-13160	Bitter	1.13252e+07	1.19034e+07	1.04604e+07	494206	496577	471313	1.12787	0.00151462	0.0433999	-4.52616
29	D-Sorbitol	Others	Saccharides	50-70-4	6160	Sweet	65459.9	95554.7	110850	6.79837e+06	6.87383e+06	6.03491e+06	1.12506	0.00166816	72.4887	6.17968
30	L-Arginine	Amino acids and derivatives	Amino acids and derivatives	74-79-3	4355	Bitter	4.13576e+06	4.02074e+06	4.07032e+06	1.00647e+06	1.43384e+06	955071	1.10689	0.00179515	0.2777	-1.8484
31	D-Sucrose	Others	Saccharides	57-50-1	3000	Sweet	36227.2	68512	55826	145911	133724	163297	1.05592	0.00183652	2.75858	1.46392
32	Catechin gallate	Flavonoids	Flavanols	130405-40-2	110	Crinkle type astringent feeling	2.83814e+06	2.49692e+06	2.65125e+06	624714	582907	604535	1.12647	0.00201626	0.226908	-2.13982
33	Neochlorogenic acid (5-O-Caffeoylquinic acid)	Phenolic acids	Phenolic acids	906-33-2	50	Bitter	2.52122e+06	2.373e+06	2.77726e+06	496992	482197	561023	1.12466	0.00241035	0.200771	-2.31638
34	L-Leucine	Amino acids and derivatives	Amino acids and derivatives	61-90-5	1440-1705	Bitter	5.27859e+06	6.2197e+06	5.77167e+06	527202	482708	440154	1.12646	0.00246583	0.0839645	-3.57408
35	N-Acetyl-L-leucine	Amino acids and derivatives	Amino acids and derivatives	1188-21-2	3080	Bitter	578684	696931	707935	124390	108870	76673.4	1.11249	0.00263334	0.156252	-2.67806
36	L-Isoleucine	Amino acids and derivatives	Amino acids and derivatives	73-32-5	1310-1575	Bitter	5.52973e+06	6.64203e+06	6.17606e+06	576538	537554	443008	1.12493	0.00293787	0.0848656	-3.55868
37	Dulcitol	Others	Saccharides	608-66-2	8000	Sweet	117330	164250	115234	8.23398e+06	7.60373e+06	6.72286e+06	1.12601	0.00346408	56.8544	5.8292
38	L-Valine	Amino acids and derivatives	Amino acids and derivatives	72-18-4	2340-2580	Bitter	2.85139e+07	3.4245e+07	3.4644e+07	1.87502e+06	1.76751e+06	1.53821e+06	1.12635	0.00404802	0.0531888	-4.23273
39	Cis-Aconitic acid	Organic acids	Organic acids	585-84-2	50	Sour	1.04972e+06	1.27813e+06	1.18515e+06	293589	260604	248844	1.12241	0.00406719	0.22859	-2.12917
40	Piperidine	Alkaloids	Piperidine alkaloids	110-89-4	682-1022	Bitter	1.07274e+07	1.33806e+07	1.22655e+07	1.3677e+06	1.20386e+06	1.08423e+06	1.1246	0.00455872	0.100507	-3.31463
41	D-Mannitol	Others	Saccharides	69-65-8	7280	Sweet	32568.8	46346.3	25053.8	2.31859e+06	2.62305e+06	2.06211e+06	1.12378	0.00488136	67.3639	6.0739
42	O-Phosphorylethanolamine	Alkaloids	Alkaloids	1071-23-4	420	Sour	196441	239925	201185	33199	30241.8	36941.7	1.1235	0.00514406	0.15745	-2.66703
43	L-Pipecolic Acid	Organic acids	Organic acids	3105-95-1	3230-3880	Bitter	1.71076e+07	2.17159e+07	1.99497e+07	6.1628e+06	6.99586e+06	5.38607e+06	1.11074	0.00532472	0.315531	-1.66415
44	Ethyl Vanillate	Phenolic acids	Phenolic acids	617-05-0	25	Astringent	7040.1	8060.77	9365.11	9	9	9	1.12797	0.00675274	0.00110357	-9.8236
45	Vanillin; 4-Hydroxy-3-Methoxybenzaldehyde	Phenolic acids	Phenolic acids	121-33-5	3500	Burnt smell	676651	638306	559406	266994	250986	243574	1.11744	0.0067767	0.406301	-1.29938
46	Gallocatechin gallate	Flavonoids	Flavanols	4233-96-9	180	Crinkle type astringent feeling	397268	452925	333588	35417.2	49970.4	29903.9	1.11578	0.00778651	0.0973926	-3.36004
47	L-Tyrosine	Amino acids and derivatives	Amino acids and derivatives	60-18-4	725-1090	Bitter	2.84374e+07	3.72103e+07	3.30591e+07	9.26586e+06	8.73037e+06	7.32967e+06	1.11505	0.00800976	0.256577	-1.96254
48	6-Aminocaproic acid	Organic acids	Organic acids	60-32-2	3670-4200	Bitter	583153	792269	702958	84277	64717.4	53452.6	1.11795	0.00815889	0.0974061	-3.35984
49	L-Histidine	Amino acids and derivatives	Amino acids and derivatives	71-00-1	6980-7760	Bitter	399707	298964	288352	9	9	9	1.12805	0.0114322	2.7355e-05	-15.1578
50	Succinic acid	Organic acids	Organic acids	110-15-6	94	Sour	3.52059e+07	2.12051e+07	2.25447e+07	5.33654e+06	5.09982e+06	4.95177e+06	1.10621	0.0414919	0.194896	-2.35923
51	Chlorogenic acid (3-O-Caffeoylquinic acid)	Phenolic acids	Phenolic acids	327-97-9	50	Bitter	323726	644151	644775	33278.1	42756	36665.4	1.10972	0.0427261	0.0698846	-3.83888
52	Adipic Acid	Organic acids	Organic acids	124-04-9	168	Sour	116567	129918	141728	925400	949484	982630	1.12627	5.02545e-05	7.3607	2.87984
53	1,7-Dimethylxanthine	Nucleotides and derivatives	Nucleotides and derivatives	611-59-6	90-160	Bitter	715604	626190	690649	1.0631e+07	1.0972e+07	1.06458e+07	1.12778	5.42693e-05	15.867	3.98796
54	Theophylline	Alkaloids	Alkaloids	58-55-9	110-160	Bitter	100198	100245	114848	732069	731087	731887	1.12702	5.69841e-05	6.96197	2.7995
55	3-Methyl-2-Oxobutanoic acid	Organic acids	Organic acids	759-05-7	>25	Degas beer	46820.9	50372	44931.7	1.19698e+06	1.18706e+06	1.16029e+06	1.12803	6.81491e-05	24.9382	4.64028
56	Guanine	Nucleotides and derivatives	Nucleotides and derivatives	73-40-5	>760	Bitter	2.45549e+06	2.66368e+06	2.50051e+06	6.65105e+07	6.65276e+07	6.44156e+07	1.12813	0.000109227	25.9137	4.69564
57	3,4-Dihydroxybenzoic acid (Protocatechuic acid)	Phenolic acids	Phenolic acids	99-50-3	21-32	Crinkle type astringent feeling	9.55648e+06	1.03176e+07	9.96097e+06	4.35948e+07	4.56422e+07	4.34331e+07	1.12754	0.000144314	4.44679	2.15276
58	D-Galacturonic acid	Others	Saccharides	685-73-4	125	Sour	228161	204798	173230	505012	543280	490713	1.11005	0.000155011	2.53882	1.34416
59	D-Galactose	Others	Saccharides	59-23-4	3240-27300	Sweet	754086	727936	761780	9	9	9	1.12828	0.000187494	1.20331e-05	-16.3426
60	2-Picolinic acid	Organic acids	Organic acids	98-98-6	620-860	Bitter	937549	1.01324e+06	1.13371e+06	1.3283e+07	12409241	1.24277e+07	1.12699	0.000394773	12.3585	3.62744
61	Malonic acid	Organic acids	Organic acids	141-82-2	68	Sour	1.95664e+06	2.01396e+06	2.13834e+06	7.61181e+06	8.24256e+06	8.06979e+06	1.12675	0.00045176	3.91625	1.96947
62	2-Aminoisobutyric acid	Organic acids	Organic acids	62-57-7	515-1030	Sweet	6.20411e+06	6.50593e+06	6.60326e+06	1.68177e+06	1.67032e+06	1.72957e+06	1.12772	0.000498807	0.263117	-1.92622
63	L-Glutamic acid	Amino acids and derivatives	Amino acids and derivatives	56-86-0	440	Fresh	1.46359e+07	1.43765e+07	1.54018e+07	2.74936e+06	2.89996e+06	2.78424e+06	1.12773	0.000517796	0.189884	-2.39681
64	Xanthine	Nucleotides and derivatives	Nucleotides and derivatives	69-89-6	9120	Bitter	156395	171925	172806	1.40712e+06	1.32703e+06	1.44234e+06	1.12742	0.000597816	8.33421	3.05905
65	Coumarin	Lignans and Coumarins	Coumarins	91-64-5	29-73	Bitter	8667.72	6406.13	2152.19	39900.7	31835.9	34029.2	1.03442	0.00083703	6.13988	2.61821
66	2',4',6'-Trihydroxyacetophenone	Phenolic acids	Phenolic acids	480-66-0	170-500	Bitter	89883.8	108061	89904	192765	209745	182242	1.1049	0.000843505	2.03145	1.02251
67	Isonicotinic acid	Others	Vitamin	55-22-1	3690-4920	Bitter	508665	497132	522988	1.53117e+07	1.60802e+07	1.68863e+07	1.12808	0.000847458	31.5794	4.98091
68	Indole-3-acetic acid (IAA)	Alkaloids	Plumerane	87-51-4	1.8	Astringent	213469	235934	277011	1.70647e+06	1.74435e+06	1.54074e+06	1.12391	0.000909639	6.8715	2.78063
69	Hypoxanthine	Nucleotides and derivatives	Nucleotides and derivatives	68-94-0	610-820	Bitter	433969	458703	414370	2.00422e+06	1.84015e+06	1.80964e+06	1.12635	0.00116063	4.3258	2.11297
70	L-Asparagine	Amino acids and derivatives	Amino acids and derivatives	70-47-3	6600	Fresh	2.1523e+06	2.22293e+06	2.49971e+06	30985.3	106127	35778.8	1.10551	0.00144665	0.0251479	-5.31342
71	5-Hydroxyindole-3-acetic acid	Alkaloids	Plumerane	54-16-0	0.96	Astringent	44119.9	48050.3	34489.8	93382	80083	84344.7	1.07967	0.00147837	2.03545	1.02535
72	N-Acetyl-L-Tryptophan	Amino acids and derivatives	Amino acids and derivatives	1218-34-4	2460-2960	Bitter	4.06519e+06	4.70208e+06	4.57319e+06	1.12281e+07	1.08625e+07	9.77547e+06	1.11734	0.00148753	2.38868	1.25621
73	Nicotinic acid (Vitamin B3)	Others	Vitamin	59-67-6	2460-3800	Bitter	522469	487601	533455	1.45983e+07	1.60263e+07	1.66389e+07	1.12784	0.00156231	30.6205	4.93643
74	N-Benzylmethylene isomethylamine	Alkaloids	Alkaloids	-	-	-	4.31421e+07	4.36231e+07	4.37023e+07	2.28932e+06	2.00636e+06	1.95295e+06	1.12769	8.32631e-08	0.0478942	-4.38401
75	Choline	Alkaloids	Alkaloids	62-49-7	-	-	5.14519e+07	5.1512e+07	5.23136e+07	1.54453e+07	1.64051e+07	1.60876e+07	1.12772	9.03146e-08	0.308725	-1.69561
76	4-Hydroxyphenyllactic Acid	Phenolic acids	Phenolic acids	306-23-0	-	-	124178	129891	131463	386854	389753	383090	1.12767	1.28964e-07	3.00804	1.58883
77	Guanosine 3',5'-cyclic monophosphate	Nucleotides and derivatives	Nucleotides and derivatives	7665-99-8	-	-	2.34673e+07	2.40151e+07	2.38068e+07	2.99548e+06	2.80878e+06	2.57912e+06	1.12733	1.36048e-07	0.117597	-3.08808
78	8,15-Dihydroxy-5,9,11,13-eicosatetraenoic acid	Lipids	Free fatty acids	77667-08-4	-	-	91096.2	88919.4	89499.8	34793.6	33429.1	32015	1.12682	1.08383e-06	0.371918	-1.42694
79	Trihydroxycinnamoylquinic acid	Phenolic acids	Phenolic acids	-	-	-	203739	209052	207068	30077.9	24158.9	24890.9	1.12577	2.9655e-07	0.127654	-2.96968
80	L-threo-3-Methylaspartate	Amino acids and derivatives	Amino acids and derivatives	6061-13-8	-	-	680687	671447	693155	90559.4	110887	93846.3	1.12588	3.24947e-07	0.144377	-2.79209
81	1-Methoxy-indole-3-acetamide	Alkaloids	Plumerane	-	-	-	1.55915e+07	1.54797e+07	1.5908e+07	1.93293e+06	2.21368e+06	1.92787e+06	1.12711	3.34896e-07	0.129301	-2.95119
82	2,5-Dihydroxybenzoic acid; Gentisic Acid	Phenolic acids	Phenolic acids	490-79-9	90	-	5.13304e+06	4.76754e+06	4.81021e+06	2.25066e+07	2.2811e+07	2.22139e+07	1.12772	6.47285e-07	4.59061	2.19869
83	Phenyl acetate	Phenolic acids	Phenolic acids	122-79-2	-	-	80516.6	87484.9	74524.9	695238	678340	677815	1.12722	6.63435e-07	8.45844	3.08039
84	9,16-Dihydroxypalmitic acid	Lipids	Free fatty acids	38076-49-2	-	-	2.16535e+06	2.25563e+06	2.1846e+06	811889	803562	743995	1.12632	3.97111e-06	0.35719	-1.48524
85	Vitexin-2''-O-galactoside	Flavonoids	Flavones	-	-	-	2.01709e+06	2.07164e+06	1.9857e+06	203642	146031	198036	1.12391	1.35309e-06	0.0901664	-3.47127
86	2,4,6-Tri-O-galloyl-D-glucose	Phenolic acids	Phenolic acids	108043-99-8	-	-	903572	879617	872905	212012	220697	233690	1.12722	2.15455e-06	0.250894	-1.99485
87	1,2,6-Tri-O-galloyl-β-D-glucose	Phenolic acids	Phenolic acids	79886-49-0	-	-	903572	879617	872905	212012	220697	233690	1.12722	2.15455e-06	0.250894	-1.99485
88	Vanillylamine	Alkaloids	Phenolamine	1196-92-5	-	-	20584.5	28349.9	18556.9	501678	484347	488126	1.12449	2.67872e-06	21.8421	4.44904
89	4-Methyl-5-thiazoleethanol	Others	Others	137-00-8	-	-	585214	603111	611867	146938	159783	129276	1.12384	3.15185e-06	0.242195	-2.04576
90	L-Malic acid	Organic acids	Organic acids	97-67-6	87	-	351218	365330	370449	45795.9	66579.6	50470.6	1.1204	3.79913e-06	0.149813	-2.73877
91	Aromadendrin (Dihydrokaempferol)	Flavonoids	Flavanonols	480-20-6	-	-	184410	186425	196234	456482	440183	444858	1.12678	3.8982e-06	2.36571	1.24227
92	2-Caffeoyl-L-tartaric acid (Caftaric acid)	Phenolic acids	Phenolic acids	67879-58-7	50	-	168911	184011	173487	529359	521245	542832	1.12684	3.94688e-06	3.02699	1.59788
93	10,16-Dihydroxypalmitic acid	Lipids	Free fatty acids	3233-90-7	-	-	66599.1	63562.5	68417	24190.9	26224.7	22390	1.12261	3.16775e-05	0.366634	-1.44759
94	Hesperetin-6-C-glucoside-7-O-glucoside	Flavonoids	Flavones	-	-	-	490451	483181	477728	145917	136460	155710	1.12595	4.1449e-06	0.301846	-1.72812
95	3,4-Digalloylshikimic acid	Phenolic acids	Phenolic acids	-	-	-	2.42687e+07	2.37585e+07	2.30803e+07	6.66015e+06	7.42638e+06	7.70378e+06	1.12488	4.18279e-06	0.306442	-1.70631
96	2-Phenylethanol	Phenolic acids	Phenolic acids	60-12-8	-	-	6.82554e+06	7.04816e+06	6.9741e+06	3.32439e+06	3.34647e+06	3.10453e+06	1.12565	4.40125e-06	0.468893	-1.09267
97	2-(3,4-dihydroxyphenyl)ethanediol 1-O-β-D-glucopyranoside	Phenolic acids	Phenolic acids	-	-	-	226806	233934	238430	48024.6	43234.3	51475.2	1.12586	4.50866e-06	0.204148	-2.29231
98	3-(3-Hydroxyphenyl)-3-hydroxypropanoic acid	Phenolic acids	Phenolic acids	3247-75-4	-	-	40365.6	42860.9	42884.8	347399	353750	353915	1.12805	4.67537e-06	8.36614	3.06456
99	p-Coumaric acid-4-O-glucoside	Phenolic acids	Phenolic acids	117405-48-8	-	-	771716	815379	785415	45470.3	95659	52254.1	1.1106	5.30518e-06	0.0815101	-3.61688
100	1,4-Di-O-Galloyl-D-glucose	Phenolic acids	Phenolic acids	-	-	-	1.44139e+07	1.50111e+07	1.4776e+07	1.37608e+06	1.52564e+06	1.1988e+06	1.12626	5.33528e-06	0.0927699	-3.4302
101	9S-Hydroperoxy-10E,12Z-octadecadienoic acid	Lipids	Free fatty acids	5502-91-0	-	-	519665	491755	484766	234167	257214	234529	1.12217	8.31277e-05	0.485173	-1.04343
102	1,4-Dihydro-1-Methyl-4-oxo-3-pyridinecarboxamide	Alkaloids	Pyridine alkaloids	769-49-3	-	-	69950.2	68265	55032.6	271980	274510	261150	1.12181	6.21785e-06	4.1793	2.06326
103	2'-Deoxyadenosine	Nucleotides and derivatives	Nucleotides and derivatives	958-09-8	-	-	75033.9	82362.8	85709.3	210350	209324	218782	1.12402	7.23775e-06	2.62625	1.393
104	Nobiletin (5,6,7,8,3',4'-Hexamethoxyflavone)	Flavonoids	Flavones	478-01-3	-	-	1.60927e+06	1.70601e+06	1.64551e+06	294902	194570	182419	1.11583	9.81568e-06	0.135441	-2.88427
105	LysoPC 12:0	Lipids	LPC	20559-18-6	-	-	146062	142821	131616	44306.1	40811.5	41416.7	1.12569	0.00118234	0.300915	-1.73257
106	N-Ethylmaleimide (NEM)	Amino acids and derivatives	Amino acids and derivatives	128-53-0	-	-	1.4501e+06	1.40487e+06	1.44206e+06	75272.8	75301	58080.2	1.1264	1.02738e-05	0.0485577	-4.36416
107	12-Hydroxydodecanoic acid	Lipids	Free fatty acids	505-95-3	-	-	10133.8	10998.3	12682.1	3218.53	3852.56	2279.17	1.09278	0.00174613	0.276519	-1.85455
108	Galloyl Methyl gallate	Phenolic acids	Phenolic acids	-	-	-	476478	475193	459737	47483.4	44935	53298.9	1.12714	1.1551e-05	0.103243	-3.27589
109	N-Acetyl-5-hydroxytryptamine	Alkaloids	Plumerane	1210-83-9	-	-	468837	492616	497775	117217	118163	136625	1.12495	1.29671e-05	0.254932	-1.97181
110	(E)-Linalool-1-oic acid	Lipids	Free fatty acids	-	-	-	144391	171910	166079	58202.9	67033.7	60208.5	1.11693	0.00389031	0.384438	-1.37918
111	Protocatechuic acid-4-O-glucoside	Phenolic acids	Phenolic acids	-	-	-	657447	660644	652185	9	9	9	1.12828	1.41016e-05	1.37037e-05	-16.1551
112	1-O-Gentisoyl-β-D-glucoside	Phenolic acids	Phenolic acids	23445-11-6	-	-	657447	660644	652185	9	9	9	1.12828	1.41016e-05	1.37037e-05	-16.1551
113	3,5,6,7,8,3',4'-Heptamethoxyflavone	Flavonoids	Flavonols	1178-24-1	-	-	60686.8	64495.6	61280.4	15243.5	12924.2	17578	1.11914	1.44709e-05	0.245334	-2.02718
114	L-Valyl-L-Leucine	Amino acids and derivatives	Amino acids and derivatives	3989-97-7	-	-	1.51335e+06	1.58462e+06	1.51146e+06	156467	179180	200400	1.1257	1.61722e-05	0.116293	-3.10416
115	1-O-Feruloylquinic acid	Phenolic acids	Phenolic acids	-	-	-	4.62974e+06	4.84472e+06	4.83076e+06	1.21794e+06	1.34162e+06	1.33082e+06	1.12673	1.63797e-05	0.271955	-1.87856
116	Tachioside	Phenolic acids	Phenolic acids	109194-60-7	-	-	493556	482568	504615	41469.7	41300.7	50049.2	1.1267	1.64857e-05	0.0896982	-3.47878
117	4-Hydroxybenzaldehyde	Phenolic acids	Phenolic acids	123-08-0	-	-	1.98175e+06	1.94569e+06	1.99631e+06	396073	390741	408259	1.1281	1.66039e-05	0.201743	-2.30941
118	Methyl gallate	Phenolic acids	Phenolic acids	99-24-1	0.24	-	1.69123e+07	1.59632e+07	1.68511e+07	6.52338e+06	6.61596e+06	5.71165e+06	1.12222	1.70954e-05	0.379092	-1.39938
119	3-O-p-Coumaroylshikimic acid	Phenolic acids	Phenolic acids	-	-	-	1.52295e+06	1.57414e+06	1.56482e+06	142597	153025	133021	1.12758	1.99127e-05	0.0919459	-3.44307
120	10-Heptadecenoic Acid	Lipids	Free fatty acids	29743-97-3	-	-	2.61905e+06	2.74135e+06	2.85879e+06	1.19675e+07	1.17941e+07	1.16874e+07	1.12754	1.64178e-07	4.31295	2.10868
121	Palmitoleic Acid	Lipids	Free fatty acids	373-49-9	-	-	23457	25653	27069.1	77064.3	74943.1	74507.9	1.12474	5.93585e-06	2.97346	1.57214
122	Koaburaside	Phenolic acids	Phenolic acids	41653-73-0	-	-	214956	211610	228440	55650	45685.2	42931.1	1.12183	2.29789e-05	0.220252	-2.18277
123	Cis-Coutaric acid	Phenolic acids	Phenolic acids	67920-37-0	-	-	7.8028e+06	8.0463e+06	8.44143e+06	2.23297e+06	2.12688e+06	1.76412e+06	1.12161	2.3516e-05	0.252114	-1.98785
124	Matairesinol-4'-O-glucoside (Matairesinoside)	Lignans and Coumarins	Lignans	23202-85-9	-	-	306065	315521	293621	111832	101233	89183.6	1.1197	2.36024e-05	0.330251	-1.59836
125	DL-3-Phenyllactic acid	Organic acids	Organic acids	828-01-3	-	-	111675	95637	105504	665771	665204	636112	1.12678	2.52625e-05	6.28831	2.65267
126	Galloylisorhamnetin	Flavonoids	Flavonols	-	-	-	234174	230217	231492	9	9	9	1.12828	2.52819e-05	3.87996e-05	-14.6536
127	3-Dehydroshikimic acid	Organic acids	Organic acids	2922-42-1	-	-	466465	458164	465365	169813	151492	164283	1.12592	2.55868e-05	0.349345	-1.51728
128	β-Hydroxyisovaleric acid	Organic acids	Organic acids	625-08-1	-	-	786285	790378	770188	320603	336454	299235	1.12483	2.60307e-05	0.407479	-1.2952
129	D-Ribose	Others	Saccharides	50-69-1	-	-	212603	222851	227574	38278.9	34862.1	43679.4	1.12487	2.77742e-05	0.176192	-2.50478
130	Jasmonic acid	Organic acids	Organic acids	77026-92-7	-	-	163505	158486	177188	337720	340571	322841	1.12189	2.85502e-05	2.00555	1.004
131	Mucic acid Dimethyl Ester	Phenolic acids	Phenolic acids	-	-	-	927812	873396	832745	23544.8	93150.5	91165.1	1.06926	2.97061e-05	0.0789158	-3.66354
132	Kaempferol-3-O-arabinoside (Juglanin)	Flavonoids	Flavonols	5041-67-8	-	-	224198	232149	242004	70065.1	80753.1	87692.4	1.11916	2.98611e-05	0.341534	-1.5499
133	Aromadendrin-7-O-glucoside	Flavonoids	Flavanonols	28189-90-4	-	-	962959	1.04115e+06	1.01555e+06	267767	220084	222457	1.12342	3.10141e-05	0.235228	-2.08787
134	LysoPC 16:1(2n isomer)	Lipids	LPC	-	-	-	683954	777945	746648	2.11314e+06	2.23612e+06	2.17274e+06	1.12501	9.87247e-06	2.95308	1.56222
135	Eriodictyol-8-C-glucoside	Flavonoids	Flavanones	1023271-51-3	-	-	721967	660154	679831	201653	146435	161366	1.11744	3.25541e-05	0.247074	-2.01699
136	4-O-β-D-glucopyranosylferulic acid	Phenolic acids	Phenolic acids	-	-	-	870282	897340	846021	90772.1	114489	107576	1.12573	3.26814e-05	0.119694	-3.06258
137	1,2,3-Tri-O-galloyl-β-D-glucose	Phenolic acids	Phenolic acids	-	-	-	961074	1.02568e+06	993168	262723	237724	227066	1.12579	3.32212e-05	0.244138	-2.03423
138	Eupatorin-5-methylether (3'-hydroxy-5,6,7,4'-tetramethoxyflavone)	Flavonoids	Flavones	21764-09-0	-	-	43015.4	42203.4	39986.1	12515.1	15866.9	14798.9	1.11764	3.62034e-05	0.344882	-1.53583
139	2-Hydroxyphenylacetic acid	Organic acids	Organic acids	614-75-5	10	-	91546.1	69291.2	54415.8	6.00645e+06	6.01364e+06	5.8587e+06	1.12575	3.67196e-05	83.0594	6.37607
140	5-Hydroxy-6,7,3',4'-tetramethoxyflavone	Flavonoids	Flavones	21763-80-4	-	-	3.45447e+06	3.53311e+06	3.40195e+06	1.13118e+06	1.16975e+06	1.119e+06	1.12771	3.95419e-05	0.329171	-1.60309
141	Tartronate semialdehyde	Organic acids	Organic acids	2480-77-5	-	-	378452	292779	337940	1.59554e+06	1.54082e+06	1.46462e+06	1.12237	4.27794e-05	4.55917	2.18877
142	5-Oxoproline	Amino acids and derivatives	Amino acids and derivatives	149-87-1	500	-	177337	186822	198406	10377	22506	24811.8	1.09793	4.72131e-05	0.102557	-3.28551
143	Quercetin-3-O-(2''-O-p-Coumaroyl)galactoside	Flavonoids	Flavonols	-	-	-	255901	270802	279252	1.81327e+06	1.87163e+06	1.88224e+06	1.12779	4.84844e-05	6.90751	2.78817
144	Spermine	Alkaloids	Alkaloids	71-44-3	-	-	3.12329e+07	3.29136e+07	3.07804e+07	1.21057e+07	1.10455e+07	1.36519e+07	1.11806	4.9112e-05	0.387698	-1.36699
145	2-Methylglutaric acid	Organic acids	Organic acids	617-62-9	-	-	116567	129918	141728	925400	949484	982630	1.12627	5.02545e-05	7.3607	2.87984
146	Isosalipurposide (Phlorizin Chalcone)	Flavonoids	Chalcones	4547-85-7	-	-	413887	453424	453566	85467.8	101703	127580	1.11317	5.10528e-05	0.238289	-2.06921
147	4-Hydroxy-2-oxoglutaric acid	Organic acids	Organic acids	1187-99-1	-	-	277212	239511	262855	538739	562683	563494	1.1204	5.15521e-05	2.13566	1.09468
148	Ethylmalonic acid	Organic acids	Organic acids	601-75-2	-	-	96344.7	103210	95367	19232.9	22597.2	24446.6	1.12269	5.54819e-05	0.224727	-2.15376
149	3',4',7-Trihydroxyflavone	Flavonoids	Flavones	2150-11-0	-	-	23008.9	20532.1	23317.1	59840.5	60568.9	59116.1	1.12441	5.66161e-05	2.68517	1.42501
150	Caffeic acid	Phenolic acids	Phenolic acids	331-39-5	13	Crinkle type astringent feeling	2.20577e+06	2.31012e+06	2.14295e+06	1.54881e+07	1.69393e+07	1.77947e+07	1.12711	0.00204733	7.54219	2.91498
151	4-Hydroxyphenylacetic acid	Phenolic acids	Phenolic acids	156-38-7	20	-	133956	107600	147976	708983	776744	758551	1.1213	7.0871e-05	5.76147	2.52644
152	Tangeretin (4',5,6,7,8-Pentamethoxyflavone)	Flavonoids	Flavones	481-53-8	-	-	1.34988e+06	1.49963e+06	1.37465e+06	282901	195508	178865	1.11524	7.12194e-05	0.155599	-2.6841
153	4-Guanidinobutyric acid	Organic acids	Organic acids	463-00-3	-	-	3.11276e+06	3.18356e+06	3.1191e+06	1.60456e+06	1.58994e+06	1.464e+06	1.12416	7.55681e-05	0.494773	-1.01516
154	Phloretin	Flavonoids	Chalcones	60-82-2	-	-	36797.1	34495.9	38511.4	318753	331685	319763	1.12771	7.59063e-05	8.83572	3.14335
155	6-Methylmercaptopurine	Nucleotides and derivatives	Nucleotides and derivatives	50-66-8	-	-	8.34175e+07	8.22376e+07	8.03841e+07	5.79516e+06	6.37351e+06	5.92178e+06	1.12795	7.75225e-05	0.0735267	-3.76559
156	LysoPC 18:1(2n isomer)	Lipids	LPC	-	-	-	1.55303e+07	1.67796e+07	1.46456e+07	4.66959e+07	4.92948e+07	4.89474e+07	1.12508	1.09248e-05	3.08671	1.62607
157	9-Hydroxy-12-oxo-15(Z)-octadecenoic acid	Lipids	Free fatty acids	-	-	-	264473	298090	288008	660688	663414	631058	1.12337	1.39749e-05	2.29865	1.20078
158	12-Hydroxyoctadecanoic acid	Lipids	Free fatty acids	106-14-9	-	-	9977.69	10733.7	7817.22	38128.8	38386.6	35790.8	1.11707	2.09027e-05	3.93663	1.97696
159	Trans-dehydrorosinone	Others	Ketone compounds	53-43-0	-	-	127472	136103	124751	58460.4	51219.9	46626.9	1.11498	9.08191e-05	0.402516	-1.31288
160	3-Hydroxyglutaric acid	Organic acids	Organic acids	638-18-6	-	-	119810	109301	87569.2	353573	389334	353573	1.11467	9.72884e-05	3.46242	1.79178
161	3-Indoleacrylic acid	Alkaloids	Plumerane	1204-06-4	-	-	3.49969e+07	3.62932e+07	3.61246e+07	4.68416e+06	4.95683e+06	4.75153e+06	1.12805	9.93694e-05	0.13399	-2.8998
162	4,5,6-Trihydroxy-2-cyclohexen-1-ylideneacetonitrile	Alkaloids	Alkaloids	-	-	-	2.56106e+06	2.65645e+06	2.56622e+06	114956	126182	107921	1.12775	0.000103998	0.0448447	-4.47892
163	L-Glutamic acid-O-glycoside	Amino acids and derivatives	Amino acids and derivatives	-	-	-	1.34491e+06	1.34407e+06	1.2796e+06	208650	214451	190887	1.12727	0.000107395	0.154712	-2.69234
164	D-Glucose	Others	Saccharides	50-99-7	-	Sweet	3.67298e+06	4.31495e+06	4.15947e+06	1.17631e+06	1.06635e+06	1.27737e+06	1.12094	0.00229222	0.289776	-1.78699
165	2-Isopropylmalic Acid	Organic acids	Organic acids	49601-06-1	-	-	6.11332e+06	6.43622e+06	5.89747e+06	1.6878e+06	1.69032e+06	1.435e+06	1.12377	0.0001098	0.260916	-1.93834
166	LysoPE 18:2	Lipids	LPE	-	-	-	6.93018e+06	7.32344e+06	8.08555e+06	2.30558e+07	2.38064e+07	2.22251e+07	1.12398	2.11731e-05	3.09265	1.62884
167	2-(Formylamino)benzoic acid	Phenolic acids	Phenolic acids	3342-77-6	-	-	290163	349428	440928	1.68395e+06	1.60411e+06	1.6495e+06	1.11419	0.000116625	4.56962	2.19207
168	3-(4-Hydroxyphenyl)-propionic acid	Phenolic acids	Phenolic acids	501-97-3	-	-	157415	146490	165471	915455	943252	972599	1.12717	0.000125273	6.03207	2.59265
169	Acetryptine	Alkaloids	Plumerane	3551-18-6	-	-	21706.2	19686.9	21115.5	578159	558993	579282	1.12808	0.000126888	27.4591	4.77921
170	Dihydromyricetin (Ampelopsin)	Flavonoids	Flavanonols	27200-12-0	-	-	13932.5	20815	20864.2	61334.4	65950.7	69122.4	1.10251	0.000130264	3.53177	1.82039
171	Theaflagallin	Tannins	Tannin	102208-15-1	-	-	2.42392e+06	2.663e+06	2.42228e+06	7.39715e+06	7.42474e+06	7.90339e+06	1.12562	0.000131944	3.02632	1.59756
172	Undecanedioic acid	Lipids	Free fatty acids	1852-04-6	-	-	43009.9	46879.6	46767	92947.6	95491.5	99630.9	1.12336	8.33462e-05	2.10799	1.07586
173	2-Propylmalic Acid	Organic acids	Organic acids	-	-	-	6.16925e+06	6.72152e+06	6.59627e+06	1.81386e+06	1.60266e+06	1.53009e+06	1.12441	0.000135949	0.253841	-1.978
174	3-Isopropylmalic Acid	Organic acids	Organic acids	921-28-8	-	-	6.16925e+06	6.72152e+06	6.59627e+06	1.81386e+06	1.60266e+06	1.53009e+06	1.12441	0.000135949	0.253841	-1.978
175	p-Dimeric galloyl methyl ester	Phenolic acids	Phenolic acids	-	-	-	1.61057e+06	1.62264e+06	1.56472e+06	186765	186865	181638	1.12817	0.000136187	0.115731	-3.11115
176	LysoPC 18:1	Lipids	LPC	-	-	-	1.52669e+07	1.64324e+07	1.51242e+07	4.70317e+07	5.00139e+07	4.91282e+07	1.12653	8.63646e-05	3.1218	1.64238
177	4-Oxopentanoic Acid	Organic acids	Organic acids	123-76-2	10-100	-	9	9	9	184418	176716	179932	1.12828	0.00015335	20039.5	14.2906
178	Quinolinic Acid	Alkaloids	Pyridine alkaloids	89-00-9	-	-	220783	207495	218219	517880	518568	519402	1.12722	0.000153765	2.40658	1.26699
179	Methyl L-pyroglutamate	Alkaloids	Pyrrole alkaloids	4931-66-2	-	-	5.81468e+06	5.95124e+06	6.13377e+06	1.99305e+06	2.024e+06	2.09957e+06	1.12738	0.000156427	0.341716	-1.54913
180	5'-Glucosyloxyjasmanic acid	Phenolic acids	Phenolic acids	-	-	-	336257	371693	339883	77367.9	81175.6	60440.4	1.11977	0.000158512	0.208988	-2.25851
181	2-Phenylethylamine	Alkaloids	Benzylphenylethylamine alkaloids	156-28-5	-	-	4.91419e+07	4.9205e+07	4.68165e+07	2.25897e+07	2.3194e+07	2.2011e+07	1.1263	0.00015964	0.467024	-1.09843
182	Shikimic acid	Organic acids	Organic acids	138-59-0	-	-	2.09649e+06	2.1962e+06	2.29865e+06	616613	578516	681943	1.12411	0.00016041	0.284778	-1.81209
183	3-Ureidopropionic Acid	Organic acids	Organic acids	462-88-4	-	-	148036	144250	152909	2402.4	594.798	1204.47	1.11286	0.000166027	0.00943779	-6.72734
184	Cimidahurinine	Phenolic acids	Phenolic acids	142542-89-0	-	-	400732	468510	411696	11925	71300.8	13178.4	1.04912	0.000167169	0.0752605	-3.73196
185	Vanilloloside	Phenolic acids	Phenolic acids	74950-96-2	-	-	547250	572045	553694	9	9	9	1.12828	0.000177366	1.61388e-05	-15.9191
186	Cytosine	Nucleotides and derivatives	Nucleotides and derivatives	71-30-7	780-1000	Bitter	801380	1.13087e+06	1.45925e+06	6.35421e+06	5.01861e+06	5.39139e+06	1.09925	0.00249977	4.94302	2.30539
187	Argininosuccinic acid	Organic acids	Organic acids	2387-71-5	-	-	167831	186605	174315	80750.7	81428.1	65199.5	1.10907	0.000195093	0.430029	-1.21749
188	LysoPE 18:3(2n isomer)	Lipids	LPE	-	-	-	2.99962e+06	3.06987e+06	3.42106e+06	1.2301e+07	1.22033e+07	1.22633e+07	1.12622	0.000109836	3.87412	1.95387
189	4,8-Dihydroxyquinoline-2-carboxylic acid	Organic acids	Organic acids	59-00-7	-	-	479086	578299	517881	1.10105e+06	1.12304e+06	1.05784e+06	1.11487	0.000203762	2.08342	1.05895
190	Noreugenin; 5,7-Dihydroxy-2-Methylchromone	Others	Chromone	1013-69-0	-	-	88379.6	101676	83443.5	207917	218539	213131	1.1172	0.000214238	2.33854	1.22561
191	LysoPC 16:1	Lipids	LPC	76790-27-7	-	-	1.18843e+06	1.34229e+06	1.24296e+06	9.13517e+06	9.58319e+06	9.10767e+06	1.12743	0.000135156	7.37371	2.88239
192	DL-Glyceraldehyde-3-phosphate	Organic acids	Organic acids	591-59-3	-	-	53918.2	46901.3	79075.7	223371	219497	245061	1.09838	0.000225966	3.82406	1.9351
193	DL-Tryptophan	Amino acids and derivatives	Amino acids and derivatives	54-12-6	20	-	1.35664e+07	1.45085e+07	1.39596e+07	1.61795e+06	1.85843e+06	1.76666e+06	1.12723	0.00023584	0.124732	-3.0031
194	4,6-(S)-Hexahydroxydiphenoyl-β-D-glucose	Phenolic acids	Phenolic acids	36378-48-0	-	-	6.65021e+06	6.27436e+06	6.38423e+06	1.57613e+06	1.48026e+06	1.50804e+06	1.12759	0.000247838	0.236391	-2.08075
195	L-Leucyl-L-Leucine	Amino acids and derivatives	Amino acids and derivatives	3303-31-9	-	-	856989	898230	952209	256155	209156	230892	1.12307	0.000253058	0.257146	-1.95934
196	L-Aspartic Acid	Amino acids and derivatives	Amino acids and derivatives	56-84-8	30	-	6.4212e+06	6.1691e+06	6.01504e+06	1.1094e+06	1.08016e+06	1.00885e+06	1.12741	0.000260768	0.171908	-2.54029
197	LysoPE 18:3	Lipids	LPE	-	-	-	3.04179e+06	3.16925e+06	3.50222e+06	1.25917e+07	1.31458e+07	1.21202e+07	1.12547	0.000144472	3.89752	1.96256
198	4,6-(S)-Hexahydroxydiphenoyl-D-glucose	Phenolic acids	Phenolic acids	23094-68-0	-	-	3.88091e+06	3.49862e+06	3.64888e+06	939917	832512	764251	1.12359	0.000272201	0.230013	-2.12021
199	Pyridoxine-5'-O-glucoside	Others	Vitamin	-	-	-	108655	97255.4	99052.8	36129.9	33157.5	41020.6	1.11764	0.000276881	0.361709	-1.4671
200	Baicalein	Flavonoids	Flavones	491-67-8	-	-	34017.9	36194.4	31947.3	11383.1	12019.1	14124.6	1.1162	0.0002898	0.367335	-1.44483
201	L-Malic acid-2-O-gallate	Phenolic acids	Phenolic acids	-	-	-	291889	296695	275225	18148.9	20750.2	15172.4	1.12568	0.000295389	0.0625967	-3.99777
202	5-(2-Hydroxyethyl)-2-O-glucosylphenol	Phenolic acids	Phenolic acids	-	-	-	280337	296794	284277	9	9	9	1.12828	0.000298414	3.1344e-05	-14.9615
203	Citraconic acid	Organic acids	Organic acids	498-23-7	-	-	875700	968159	853861	3.98003e+06	4.07093e+06	3.74452e+06	1.12616	0.00029966	4.37239	2.12842
204	Sanguiin H4	Tannins	Tannin	84316-77-8	-	-	5.84039e+06	5.91352e+06	6.27275e+06	491296	564923	453257	1.12658	0.000303754	0.0837358	-3.57801
205	Luteolin-7,3'-di-O-glucoside	Flavonoids	Flavones	52187-80-1	-	-	678066	725541	664199	271138	350785	290578	1.10672	0.000315004	0.441289	-1.1802
206	Esculetin-7-O-glucoside	Lignans and Coumarins	Coumarins	-	-	-	473585	420480	462198	78052.3	56966.3	54714.8	1.12034	0.000316393	0.139894	-2.83759
207	(9Z,11E)-Octadecadienoic acid	Lipids	Free fatty acids	2540-56-9	-	-	57878.7	53688.4	66545	169193	152113	154903	1.11669	0.000202354	2.67364	1.41881
208	2,6-Dimethoxybenzaldehyde	Phenolic acids	Phenolic acids	3392-97-0	-	-	98584.8	120202	101055	585862	612800	647365	1.12485	0.000322322	5.77169	2.52899
209	Tricin-7-O-saccharic acid	Flavonoids	Flavones	-	-	-	404451	392445	363853	159343	165398	183977	1.11897	0.000332778	0.438267	-1.19012
210	D-Glucose 1,6-bisphosphate	Others	Saccharides	10139-18-1	-	-	61889.5	67825.9	65659.7	299141	288253	277747	1.12709	0.000337463	4.4281	2.14669
211	13-methylmyristic acid	Lipids	Free fatty acids	2485-71-4	-	-	73455.7	81901.5	90712.6	173822	193169	179610	1.11209	0.000214439	2.22133	1.15142
212	L-Phenylalanyl-L-phenylalanine	Amino acids and derivatives	Amino acids and derivatives	2577-40-4	-	-	76056.1	68312.6	78892.1	22965.7	25041.5	17932.7	1.11084	0.000363238	0.29535	-1.7595
213	3-O-Methylgallic Acid	Phenolic acids	Phenolic acids	3934-84-7	-	-	215506	224134	243487	113132	87771.1	88496.5	1.10431	0.000365084	0.42364	-1.23909
214	N-benzoyl-2-aminoethyl-β-D-glucopyranoside	Alkaloids	Alkaloids	-	-	-	2.13947e+07	2.27853e+07	2.13761e+07	2.76198e+06	2.66415e+06	2.43709e+06	1.12735	0.000367384	0.119946	-3.05954
215	9,12,13-TriHOME; 9(S),12(S),13(S)-Trihydroxy-10(E)-octadecenoic acid	Lipids	Free fatty acids	97134-11-7	-	-	134242	144897	68614.4	580653	586220	538442	1.08347	0.000262607	4.90381	2.2939
216	4-Aminophenol	Alkaloids	Phenolamine	123-30-8	-	-	932886	969987	874089	261199	278154	236275	1.12383	0.000376006	0.279308	-1.84007
217	4-Acetamidobutyric acid	Organic acids	Organic acids	3025-96-5	-	-	5.26886e+06	5.42186e+06	5.59701e+06	4.30053e+07	4.58358e+07	4.4665e+07	1.12795	0.000377208	8.19673	3.03505
218	L-azetidine-2-carboxylicacid	Alkaloids	Alkaloids	2133-34-8	-	-	233420	198595	201666	57921.2	48020.7	23958.6	1.0707	0.000383992	0.204993	-2.28635
219	Linoleic acid	Lipids	Free fatty acids	60-33-3	-	-	2.12829e+07	2.03011e+07	2.40411e+07	5.73373e+07	5.32441e+07	5.12773e+07	1.11838	0.000321488	2.46642	1.30242
220	4-Guanidinobutanal	Others	Aldehyde compounds	-	-	-	2.97961e+07	3.12845e+07	3.25305e+07	1.32294e+07	1.39024e+07	1.26599e+07	1.12406	0.000387456	0.425074	-1.23421
221	4-Hydroxychalcone	Flavonoids	Chalcones	20426-12-4	-	-	46709.5	53001.8	47267.8	15067.2	19826	19096.1	1.10873	0.000391799	0.367326	-1.44487
222	8-Azaguanine	Nucleotides and derivatives	Nucleotides and derivatives	134-58-7	-	-	219027	262241	256177	7.64133e+06	7.42955e+06	7.12776e+06	1.12758	0.000393407	30.1021	4.91179
223	Geniposide	Terpenoids	Monoterpenoids	24512-63-8	-	-	245245	293704	262553	61703.6	34071.7	31013.5	1.09846	0.00039746	0.158189	-2.66028
224	2-O-Caffeoylmalic acid	Phenolic acids	Phenolic acids	53755-04-7	-	-	2.68475e+06	3.02105e+06	3.5158e+06	1.16718e+07	1.18403e+07	1.04243e+07	1.11819	0.000440755	3.6801	1.87974
225	1-(sn-Glycero-3-phospho)-1D-myo-inositol	Others	Saccharides	-	-	-	965600	963828	904122	3.17765e+06	3.31599e+06	3.07151e+06	1.12687	0.000445769	3.37568	1.75518
226	Quercetin-3-O-(4''-O-galloyl)arabinoside	Flavonoids	Flavonols	-	-	-	39942.1	38822	35966.6	11528.4	13930.6	17157.8	1.09779	0.000469819	0.371451	-1.42876
227	1-O-Vanilloyl-D-Glucose	Phenolic acids	Phenolic acids	-	-	-	230754	202975	199475	46416.5	32012.9	29122.9	1.11285	0.000499132	0.169854	-2.55763
228	Secoisolariciresinol 4-O-glucoside	Lignans and Coumarins	Lignans	-	-	-	647978	685820	602347	174712	192256	152193	1.12047	0.000506888	0.268141	-1.89893
229	D-Glucosamine 1-phosphate	Others	Saccharides	2152-75-2	-	-	58844.9	28361.5	26819.3	238626	248342	255338	1.09167	0.000513841	6.50997	2.70265
230	Methyl 3-aminopropanoate	Amino acids and derivatives	Amino acids and derivatives	4138-35-6	-	-	5.9959e+06	6.39027e+06	6.24783e+06	1.55429e+06	1.60261e+06	1.59479e+06	1.12776	0.000514429	0.255001	-1.97143
231	Loliolide	Terpenoids	Monoterpenoids	5989-02-6	-	-	4.51182e+06	4.92052e+06	4.80665e+06	2.17597e+06	2.15272e+06	2.01022e+06	1.12387	0.000522626	0.445179	-1.16754
232	3-Indoleacetonitrile	Alkaloids	Plumerane	771-51-7	-	-	102720	94799.2	95964.7	8193.28	9759.17	8659.41	1.12697	0.000529486	0.0906756	-3.46314
233	Esculetin (6,7-Dihydroxycoumarin)	Lignans and Coumarins	Coumarins	305-01-1	-	-	470859	490930	418512	1.29062e+06	1.2098e+06	1.14598e+06	1.12019	0.000532904	2.64175	1.40149
234	Cyclo(Ser-Pro)	Amino acids and derivatives	Amino acids and derivatives	-	-	-	129080	102061	108770	222064	238219	238582	1.10554	0.000540805	2.05602	1.03986
235	3-Dehydro-L-Threonic Acid	Others	Saccharides	-	-	-	1.35645e+07	1.30626e+07	1.41434e+07	1.75022e+06	1.83709e+06	1.91338e+06	1.12763	0.000550867	0.134919	-2.88984
236	Uridine 5'-monophosphate	Nucleotides and derivatives	Nucleotides and derivatives	58-97-9	-	-	4.66773e+06	4.58625e+06	5.46708e+06	1.42555e+07	1.54738e+07	1.36306e+07	1.11968	0.000560899	2.94544	1.55848
237	Cryptochlorogenic acid (4-O-Caffeoylquinic acid)	Phenolic acids	Phenolic acids	905-99-7	-	-	647195	553021	628690	49194.7	10287.4	48883.7	1.06707	0.000575731	0.0592517	-4.077
238	1-beta-D-Arabinofuranosyluracil	Nucleotides and derivatives	Nucleotides and derivatives	3083-77-0	-	-	665210	681383	761483	1.7079e+06	1.85552e+06	1.66042e+06	1.12055	0.000593235	2.47801	1.30918
239	Cinnamic acid	Phenolic acids	Phenolic acids	140-10-3	-	-	522581	568856	532980	113454	120462	125680	1.12677	0.00059329	0.22137	-2.17547
240	Epicatechin-3'-O-β-D-glucopyranoside	Flavonoids	Flavanols	-	-	-	1.50859e+06	1.52992e+06	1.38049e+06	135170	99657.8	96903.9	1.12415	0.000600846	0.0750693	-3.73563
241	Indole-3-carboxaldehyde	Alkaloids	Plumerane	487-89-8	-	-	4.94991e+06	5.16924e+06	5.36038e+06	921119	951657	887434	1.12758	0.000603024	0.178314	-2.48751
242	Damascenone	Others	Others	23726-91-2	-	-	261983	287750	294242	111203	121910	104289	1.11948	0.000607507	0.399778	-1.32273
243	2,3-Dihydroxybenzoic Acid	Phenolic acids	Phenolic acids	303-38-8	20	-	1.02557e+07	1.04009e+07	1.09074e+07	4.58126e+07	48451561	4.48759e+07	1.12739	0.000626917	4.40819	2.14019
244	Anisodamine	Alkaloids	Tropan alkaloids	55869-99-3	-	-	9	9	9	18585.8	20050.2	20079	1.12826	0.000634475	2174.63	11.0866
245	Heptadecanoic acid	Lipids	Free fatty acids	506-12-7	-	-	182506	180117	178711	393084	376992	390992	1.12746	0.000351721	2.14483	1.10086
246	1-O-(3,4-Dihydroxy-5-methoxy-benzoyl)-glucoside	Phenolic acids	Phenolic acids	-	-	-	170274	176212	161378	9	9	9	1.12826	0.000647737	5.31639e-05	-14.1992
247	4-Hydroxy-3,5-diisopropylbenzaldehyde	Phenolic acids	Phenolic acids	10537-86-7	-	-	24545.2	23541	22634.7	10726	10847.3	10222.4	1.12513	0.000653257	0.449593	-1.15331
248	LysoPC 18:3(2n isomer)	Lipids	LPC	-	-	-	9.26191e+06	1.01035e+07	9.73162e+06	2.92489e+07	3.12073e+07	2.9039e+07	1.12623	0.000370981	3.07575	1.62094
249	Esculin (6,7-Dihydroxycoumarin-6-O-glucoside)	Lignans and Coumarins	Coumarins	531-75-9	3200	-	547197	514924	560446	72917.7	72419.4	66911.7	1.12752	0.000667522	0.130811	-2.93445
250	L-Valyl-L-Phenylalanine	Amino acids and derivatives	Amino acids and derivatives	3918-92-1	-	-	1.19019e+06	1.34536e+06	1.24748e+06	381140	330583	320701	1.12284	0.000667551	0.272909	-1.87351
251	Hydroxypyruvic acid	Organic acids	Organic acids	1113-60-6	-	-	322544	316070	347112	1.7813e+06	1.8061e+06	1.65829e+06	1.12706	0.000675487	5.32164	2.41187
252	Methyl 2,4-dihydroxyphenylacetate	Phenolic acids	Phenolic acids	67828-42-6	-	-	130145	109456	103580	355857	388400	336480	1.11751	0.00067727	3.14918	1.65497
253	Epicatechin-6-C-β-D-glucopyranoside	Flavonoids	Flavanols	-	-	-	1.61879e+06	1.56913e+06	1.48637e+06	128790	124955	118612	1.12784	0.000679751	0.0796607	-3.64999
254	3-hydroxyphenylacetic acid	Phenolic acids	Phenolic acids	621-37-4	10	-	16958.8	23442.5	9226.34	108273	109670	129259	1.08733	0.000682786	6.99614	2.80656
255	Methyl linolenate	Lipids	Free fatty acids	301-00-8	-	-	310447	314557	309866	1.01182e+06	1.02174e+06	1.06086e+06	1.12791	0.000385154	3.31	1.72683
256	LysoPE 17:1(2n isomer)	Lipids	LPE	-	-	-	58886.3	62846.5	62381.2	127949	121466	132195	1.12387	0.00064052	2.07268	1.0515
257	N-Acetyl-D-glucosamine	Others	Saccharides	7512-17-6	-	-	903201	802259	919312	347313	401340	437970	1.10626	0.000726926	0.452086	-1.14533
258	12,13-Epoxy-9-Octadecenoic Acid	Lipids	Free fatty acids	6799-85-5	-	-	35358.7	32608.7	33255.3	113147	118271	108085	1.12637	0.000656511	3.35402	1.74589
259	Catechin-(7,8-bc)-4β-(3,4-dihydroxyphenyl)-dihydro-2-(3H)-one	Flavonoids	Flavanols	-	-	-	41018.4	57266	50904	434941	483520	485021	1.12347	0.000737076	9.40745	3.2338
260	N-Acetyl-L-Glutamine	Amino acids and derivatives	Amino acids and derivatives	2490-97-3	-	-	674681	644097	715535	1.47023e+06	1.54749e+06	1.39149e+06	1.12131	0.000766665	2.16742	1.11598
261	Biotin	Others	Vitamin	58-85-5	-	-	106359	97272.8	105201	9	9	9	1.12826	0.000768582	8.74259e-05	-13.4816
262	Syringic acid	Phenolic acids	Phenolic acids	530-57-4	-	-	79425.8	66570.9	59291.8	150455	175286	157143	1.10117	0.000785121	2.35222	1.23402
263	Vanillic Acid-4-O-Glucuronide	Phenolic acids	Phenolic acids	-	-	-	42532.3	46557.5	46232.6	9	9	9	1.12826	0.000818447	0.000199524	-12.2912
264	Dehydrodiconiferyl alcohol-4-O-glucoside	Lignans and Coumarins	Lignans	107870-88-2	-	-	530822	503180	482303	46907.5	41802.2	44685.3	1.12756	0.00082787	0.0879738	-3.50678
265	Afzelechin (3,5,7,4'-Tetrahydroxyflavan)	Flavonoids	Flavanols	2545-00-8	-	-	18357.9	24649.7	22221.9	43203.8	47362.4	43496.4	1.09432	0.000831011	2.05525	1.03931
266	L-Homoserine	Amino acids and derivatives	Amino acids and derivatives	672-15-1	2980-3570	Sweet	1.09573e+06	1.3004e+06	1.43653e+06	325704	555791	608215	1.03596	0.0042747	0.388687	-1.36332
267	LysoPE 18:1	Lipids	LPE	89576-29-4	-	-	1.137e+06	1.20788e+06	1.29073e+06	4.02663e+06	4.00938e+06	4.40177e+06	1.12485	0.000695067	3.4211	1.77446
268	3-amino-2-naphthoic acid	Alkaloids	Alkaloids	-	-	-	3.27804e+07	3.60138e+07	3.49963e+07	4.58553e+06	4.65549e+06	4.2832e+06	1.1275	0.000869099	0.130303	-2.94006
269	5'-Deoxy-5'-(methylthio)adenosine	Nucleotides and derivatives	Nucleotides and derivatives	2457-80-9	215.4	-	4.78827e+06	4.55454e+06	4.32049e+06	9	9	9	1.12827	0.000877927	1.9761e-06	-18.9489
270	9-Hydroperoxy-9Z,11E-Octadecadienoic Acid	Lipids	Free fatty acids	-	-	-	94695	89279.7	96640.5	203622	217906	222789	1.12404	0.000707092	2.29609	1.19918
271	3-Methyl-L-Histidine	Amino acids and derivatives	Amino acids and derivatives	368-16-1	-	-	78009.6	70331.9	71659.1	29841.7	20981.1	32873.2	1.08521	0.000904741	0.380436	-1.39427
272	2α,3α,23-trihydroxyolean-12-en-28-oic acid	Terpenoids	Triterpene	-	-	-	9	9	9	90601.4	88564.6	81903.4	1.12826	0.000909889	9669.23	13.2392
273	Epitheaflavic acid-3-O-Gallate	Flavonoids	Flavanols	34218-97-8	-	-	2.60881e+06	2.11697e+06	2.8686e+06	5.48393e+06	6.47263e+06	6.13591e+06	1.09856	0.000916316	2.38235	1.25239
274	Epicatechin-4'-O-β-D-glucopyranoside	Flavonoids	Flavanols	-	-	-	1.45941e+06	1.53555e+06	1.65405e+06	122414	164851	122994	1.1241	0.000921472	0.0882465	-3.50232
275	Sorbitol-6-phosphate	Others	Saccharides	20479-58-7	-	-	10028	13931.4	11536.8	61989.9	53339.9	55262.5	1.1183	0.000932485	4.80593	2.26481
276	L-Alanyl-L-Phenylalanine	Amino acids and derivatives	Amino acids and derivatives	3061-90-3	-	-	416784	448134	480182	78027	98148	98292	1.12166	0.000932911	0.20405	-2.29301
277	L-Citramalic acid	Organic acids	Organic acids	6236-09-5	-	-	368341	141235	513874	2.02129e+06	1.84394e+06	1.84818e+06	1.0402	0.000938743	5.5825	2.48091
278	2-Hydroxybutyric Acid	Organic acids	Organic acids	3347-90-8	-	-	87794	78492.4	74248	23454.3	24870.6	17881.7	1.11143	0.000939748	0.275248	-1.8612
279	Quercetin-7-O-(6''-malonyl)glucoside	Flavonoids	Flavonols	-	-	-	8.46038e+06	7.6048e+06	8.79692e+06	3.71889e+06	4.57636e+06	3.34382e+06	1.09023	0.000980983	0.468145	-1.09497
280	Daphnin	Lignans and Coumarins	Coumarins	486-55-5	-	-	543660	588555	525697	96827	83321.5	84268.5	1.12597	0.000991213	0.159488	-2.64848
281	6-O-Galloyl-β-D-glucose	Phenolic acids	Phenolic acids	13186-19-1	-	-	1.27608e+07	1.37278e+07	1.42231e+07	9	9	9	1.12827	0.000999635	6.63199e-07	-20.5241
282	L-Glycyl-L-phenylalanine	Amino acids and derivatives	Amino acids and derivatives	721-66-4	-	-	341540	376774	311193	91490.8	134794	132770	1.09206	0.00101025	0.348764	-1.51968
283	6-O-methylguanine	Nucleotides and derivatives	Nucleotides and derivatives	20535-83-5	-	-	619425	508573	610814	1.51123e+06	1.45679e+06	1.30231e+06	1.11186	0.00102123	2.45588	1.29624
284	12-Oxo-phytodienoic acid	Lipids	Free fatty acids	85551-10-6	-	-	41955.1	44849.9	43841.5	184817	188006	173275	1.12719	0.000728428	4.17997	2.06349
285	Procyanidin A6	Tannins	Proanthocyanidins	-	-	-	32962.6	26376.2	33405.6	99045.3	96432.3	84785.2	1.11358	0.00105777	3.02189	1.59545
286	4-Hydroxyacetophenone	Phenolic acids	Phenolic acids	99-93-4	-	-	78635.1	89342.9	92543.1	686387	700871	627100	1.12633	0.00107772	7.73203	2.95085
287	5-hydroxymaltol	Others	Ketone compounds	1073-96-7	-	-	413002	517032	479048	26817.9	44837.2	81481.6	1.08575	0.00112137	0.108678	-3.20186
288	cis-Citral	Organic acids	Organic acids	5392-40-5	0.005	-	31398.4	34574.5	35008.1	9	9	9	1.12825	0.00114144	0.000267377	-11.8688
289	L-Arabitol	Others	Saccharides	7643-75-6	-	-	144093	121582	125365	1.06854e+06	1.06659e+06	958674	1.12621	0.00115987	7.91175	2.984
290	Thymine	Nucleotides and derivatives	Nucleotides and derivatives	65-71-4	440-630	Bitter	42179.8	40020.9	49853.6	997633	1.17887e+06	1.27321e+06	1.12622	0.00525412	26.1234	4.70727
291	Dehydrodiconiferyl alcohol-gamma'-O-glucoside	Phenolic acids	Phenolic acids	-	-	-	574148	590148	517453	38353.1	34540.6	50743.3	1.12349	0.00116536	0.0735169	-3.76578
292	2-α-Linolenoyl-glycerol-1,3-di-O-glucoside	Lipids	Glycerol ester	-	-	-	18882.6	25703.3	27560.7	224269	232003	203264	1.12144	0.00086222	9.14159	3.19245
293	5,7,3',4',5'-Pentahydroxydihydroflavone	Flavonoids	Flavanones	-	-	-	510019	532735	260292	1.91206e+06	1.90883e+06	1.80697e+06	1.07862	0.00124444	4.319	2.1107
294	Isolariciresinol	Lignans and Coumarins	Lignans	548-29-8	-	-	44503.6	48704.3	44760.5	647451	698712	623274	1.12767	0.00127767	14.2746	3.83537
295	3-O-Galloyl-D-glucose	Phenolic acids	Phenolic acids	-	-	-	1.27207e+07	1.37318e+07	1.43752e+07	173501	169548	195638	1.12792	0.00127968	0.0131942	-6.24396
296	Esculetin-7-O-quinic acid	Lignans and Coumarins	Coumarins	-	-	-	88096.6	75777.7	91947.1	21093.4	24930.9	30977	1.10476	0.00129079	0.300996	-1.73218
297	Nicotinamide	Others	Vitamin	98-92-0	-	-	3.68293e+07	3.29217e+07	3.58652e+07	6.47599e+06	6.50298e+06	7.10021e+06	1.12663	0.00129215	0.190115	-2.39506
298	Isochlorogenic acid C	Phenolic acids	Phenolic acids	57378-72-0	-	-	705489	808689	689324	322806	310132	247131	1.10401	0.00129451	0.399396	-1.32411
299	Myricetin-3-O-galactoside-3'-O-rhamnoside	Flavonoids	Flavonols	-	-	-	1.54675e+06	1.753e+06	1.65127e+06	9	9	9	1.12826	0.00129919	5.45342e-06	-17.4844
300	1-O-Galloyl-6-O-Cinnamoyl-β-D-glucose	Phenolic acids	Phenolic acids	115746-69-5	-	-	369767	331586	341710	148952	135879	139918	1.1233	0.00130303	0.407213	-1.29615
301	S-(5'-Adenosy)-L-homocysteine	Amino acids and derivatives	Amino acids and derivatives	979-92-0	-	-	23589.6	23437.5	26153.8	9	9	9	1.12824	0.0013033	0.000368949	-11.4043
302	2-Deoxyribose-5'-phosphate	Nucleotides and derivatives	Nucleotides and derivatives	102916-66-5	-	-	9	9	9	37244.4	42240.2	39516	1.12824	0.00132343	4407.43	12.1057
303	3-O-Digalloyl quinic acid	Phenolic acids	Phenolic acids	-	-	-	4.25638e+06	3.80017e+06	3.89274e+06	218463	196268	209509	1.12773	0.00132987	0.0522407	-4.25868
304	D-Erythrose-4-phosphate	Others	Saccharides	585-18-2	-	-	48224.5	44810.7	47606.5	433604	427080	389048	1.12751	0.00133476	8.88593	3.15152
305	5-Methyl-2'-Deoxycytidine	Nucleotides and derivatives	Nucleotides and derivatives	838-07-3	-	-	71558.6	79184.9	62549.8	176330	167497	149512	1.1066	0.00134759	2.31296	1.20974
306	1-O-Feruloyl-β-D-glucose	Phenolic acids	Phenolic acids	7196-71-6	-	-	794476	837930	891137	114354	120920	122969	1.12737	0.00137993	0.14196	-2.81644
307	L-Seryl-L-Isoleucine	Amino acids and derivatives	Amino acids and derivatives	91086-51-0	-	-	409392	457539	412536	42586.7	37808	44923.2	1.12669	0.00138068	0.0979454	-3.35188
308	LysoPE 15:0(2n isomer)	Lipids	LPE	-	-	-	9	9	9	16892.1	18306.4	18651.8	1.12825	0.000899082	1994.45	10.9618
309	Inositol	Others	Saccharides	87-89-8	3190	Sweet	4.66566e+06	4.14913e+06	3.81721e+06	1.19717e+06	1.16689e+06	1.05538e+06	1.1218	0.00526574	0.270696	-1.88525
310	3-Galloylshikimic acid	Phenolic acids	Phenolic acids	110082-91-2	-	-	206741	235837	219651	9	9	9	1.12825	0.0014509	4.07714e-05	-14.5821
311	3-Hydroxy-palmitic acid methyl ester	Lipids	Free fatty acids	51883-36-4	-	-	16864.5	15416.1	11301.3	37308.6	32737.5	32461.4	1.08141	0.00103137	2.35207	1.23393
312	3-Hydroxybutyric acid	Organic acids	Organic acids	300-85-6	-	-	2.0578e+06	2.17421e+06	2.07726e+06	7.84502e+06	8.27889e+06	8.742e+06	1.12676	0.00146895	3.94117	1.97862
313	Epicatechin-3-(3''-O-methyl)gallate	Flavonoids	Flavanols	-	-	-	334689	415494	359744	138512	123280	81165.4	1.08306	0.00147512	0.308991	-1.69437
314	E,E,Z-1,3,12-Nonadecatriene-5,14-diol	Lipids	Free fatty acids	-	-	-	77425.8	91783.7	83230.9	454162	490622	429486	1.12525	0.00141808	5.44394	2.44465
315	Indole	Alkaloids	Plumerane	120-72-9	-	-	451971	509862	475445	104512	97100.2	95277.4	1.12646	0.0015232	0.206564	-2.27534
316	Indole-5-carboxylic acid	Alkaloids	Plumerane	1670-81-1	-	-	80951.8	68310.3	56401.5	161250	148234	151596	1.09143	0.00156209	2.24191	1.16473
317	1,3,6-Tri-O-galloyl-β-D-glucose	Phenolic acids	Phenolic acids	18483-17-5	-	-	877654	989473	1.03556e+06	261333	237029	200798	1.11914	0.00156437	0.240866	-2.0537
318	Quercetin-3,7-Di-O-glucoside	Flavonoids	Flavonols	-	-	-	52358.7	45886	44227.7	23675.6	14090.9	18380.1	1.07052	0.00158024	0.394088	-1.34341
319	N',N'',N'''-p-Coumaroyl-cinnamoyl-caffeoyl spermidine	Alkaloids	Phenolamine	-	-	-	62142.1	71047.8	82895.6	166647	200357	190982	1.10417	0.00159256	2.58225	1.36863
320	Epicatechin glucoside	Flavonoids	Flavanols	-	-	-	1.07915e+06	948470	1.03165e+06	74615.2	78542.2	75176.2	1.12771	0.00161846	0.0746366	-3.74397
321	4-O-p-Coumaroylquinic acid	Phenolic acids	Phenolic acids	32451-86-8	-	-	6.16597e+06	6.69685e+06	6.96735e+06	1.62832e+06	1.66597e+06	1.78099e+06	1.12589	0.00165791	0.255937	-1.96614
322	1-Oleoyl-Sn-Glycerol	Lipids	Glycerol ester	129784-87-8	-	-	201439	204453	171904	2.03826e+06	1.80664e+06	2.0158e+06	1.12639	0.00146312	10.1432	3.34244
323	N-Monomethyl-L-arginine	Amino acids and derivatives	Amino acids and derivatives	17035-90-4	-	-	1.56919e+06	1.66523e+06	1.4836e+06	358038	352867	339883	1.1269	0.00167044	0.222718	-2.16671
324	kaempferol-3-caffeoyldiglucoside	Flavonoids	Flavonols	-	-	-	121777	145901	140280	55199.6	61884.6	47003.4	1.10372	0.00172059	0.402217	-1.31395
325	LysoPE 18:2(2n isomer)	Lipids	LPE	-	-	-	7.14841e+06	7.31925e+06	7.81775e+06	2.06623e+07	2.31829e+07	2.25731e+07	1.12463	0.00152159	2.98034	1.57548
326	5-Oxo-L-Proline	Amino acids and derivatives	Amino acids and derivatives	98-79-3	-	-	180498	193148	162205	28030.9	27005.4	19506.4	1.11921	0.0017555	0.139111	-2.84569
327	Olivil-4'-O-glucoside	Lignans and Coumarins	Lignans	76880-93-8	-	-	48001.4	42128.3	42766.6	9	9	9	1.12823	0.00175992	0.000203166	-12.2651
328	L-Prolyl-L-Phenylalanine	Amino acids and derivatives	Amino acids and derivatives	13589-02-1	-	-	349902	375807	341839	117428	116101	116102	1.12677	0.00179799	0.327509	-1.61039
329	Eriodictyol-7-O-(6''-malonyl)glucoside	Flavonoids	Flavanones	-	-	-	599179	600975	586251	225683	289333	245565	1.1121	0.00187835	0.425761	-1.23188
330	Isochlorogenic acid B	Phenolic acids	Phenolic acids	14534-61-3	-	-	667774	692533	752394	316096	327279	298414	1.12154	0.00190664	0.445775	-1.16561
331	Phellamurin	Flavonoids	Flavanonols	52589-11-4	-	-	605629	521833	577496	61943	76408.9	69530.4	1.12542	0.00190882	0.121928	-3.0359
332	Androsin	Phenolic acids	Phenolic acids	531-28-2	-	-	78741.6	68182.5	77138.1	9	9	9	1.12823	0.00192965	0.000120502	-13.0187
333	Isoguanine	Nucleotides and derivatives	Nucleotides and derivatives	3373-53-3	-	-	370912	328583	373263	8.49992e+06	9.83147e+06	9.45755e+06	1.12751	0.00195323	25.9042	4.69511
334	L-Methionine Sulfoxide	Amino acids and derivatives	Amino acids and derivatives	3226-65-1	>16500	-	7.25491e+06	6.73242e+06	6.54002e+06	2.21073e+06	2.22391e+06	2.16067e+06	1.12644	0.00196455	0.321293	-1.63804
335	1-Linoleoylglycerol-2,3-di-O-glucoside	Lipids	Glycerol ester	-	-	-	3518.42	4359.34	5890.88	70951.1	79687.6	68706.2	1.12122	0.00166694	15.9308	3.99374
336	N-(beta-D-Glucosyl)nicotinate	Others	Vitamin	-	-	-	225165	200585	198343	72294.6	79721.8	81732.1	1.12119	0.00203251	0.374541	-1.4168
337	9(10)-EpOME;(9R,10S)-(12Z)-9,10-Epoxyoctadecenoic acid	Lipids	Free fatty acids	16833-56-0	-	-	50368.2	47101	25211.6	160783	167045	158243	1.07764	0.00199527	3.96208	1.98626
338	Naringenin-4'-O-glucoside	Flavonoids	Flavanones	-	-	-	268893	264948	277262	127070	97278.6	91978.7	1.10388	0.00206121	0.389997	-1.35846
339	Methoxyindoleacetic acid	Alkaloids	Plumerane	3471-31-6	-	-	1.55875e+06	1.78209e+06	1.74987e+06	194808	193455	184392	1.12732	0.0020947	0.11249	-3.15213
340	Imidazole-4-Acetic Acid	Alkaloids	Alkaloids	645-65-8	-	-	313830	303061	327814	1.10877e+06	1.26153e+06	1.17269e+06	1.12582	0.00210261	3.75036	1.90703
341	1-O-Caffeoyl-β-D-glucose	Phenolic acids	Phenolic acids	14364-08-0	-	-	48544.7	43508.8	41683.5	9	9	9	1.12821	0.0021123	0.000201889	-12.2742
342	3-[(1-Carboxyvinyl)oxy]benzoic acid	Phenolic acids	Phenolic acids	16929-37-6	-	-	200553	244520	223354	26406.3	15283.1	27075	1.11252	0.00211763	0.102875	-3.28104
343	Ricinoleic acid	Lipids	Free fatty acids	141-22-0	-	-	32389.8	33345.9	31561.4	106640	114464	101740	1.1261	0.0020582	3.31812	1.73037
344	N-Acetyl-D-mannosamine	Others	Saccharides	7772-94-3	-	-	118387	92776.3	112076	23220.2	42600.9	39173	1.06379	0.00217815	0.324819	-1.62229
345	Syringoylcaffeoylquinic acid-D-glucose	Phenolic acids	Phenolic acids	-	-	-	126128	141245	115763	10711.3	4055.7	9481.92	1.10227	0.00219285	0.0632905	-3.98187
346	1-Caffeoylquinic acid	Phenolic acids	Phenolic acids	1241-87-8	-	-	2.35743e+06	2.64966e+06	2.38585e+06	522920	547857	538503	1.12675	0.00220325	0.217678	-2.19973
347	Glucosyloxybenzoic acid	Phenolic acids	Phenolic acids	-	-	-	85567.7	108363	92531.5	17059.4	13223.5	24566.5	1.09987	0.00221176	0.191471	-2.3848
348	1-Eicosanol	Lipids	Free fatty acids	629-96-9	-	-	22210.9	20931.6	21752.8	71478.3	76463.8	67697.3	1.12591	0.00212502	3.32288	1.73244
349	D-Arabitol	Others	Saccharides	488-82-4	17040	-	77477.1	89828.5	92431	406991	437975	372036	1.12338	0.00229185	4.68552	2.22821
350	Ferulic acid-4-O-glucoside	Phenolic acids	Phenolic acids	117405-51-3	-	-	510332	539218	605409	147438	127962	118010	1.12101	0.00233974	0.237716	-2.07269
351	5-Aminoimidazole ribonucleotide	Nucleotides and derivatives	Nucleotides and derivatives	25635-88-5	-	-	1.20749e+06	1.08971e+06	1.18482e+06	4.61166e+06	4.21482e+06	4.87439e+06	1.1249	0.00239411	3.93474	1.97627
352	Methyl dioxindole-3-acetate	Alkaloids	Plumerane	57061-18-4	-	-	112163	92859.5	103372	28533.7	27029.7	34037.8	1.11698	0.00240666	0.290541	-1.78318
353	Apigenin-5-O-glucoside	Flavonoids	Flavones	28757-27-9	-	-	183489	168334	139012	312481	379656	348039	1.09117	0.00243938	2.11919	1.08351
354	2-Propylglutaric acid	Organic acids	Organic acids	32806-62-5	-	-	154539	139368	126406	41568.3	35048.3	46984.9	1.11278	0.00244346	0.29407	-1.76577
355	Glucosyringic Acid	Phenolic acids	Phenolic acids	-	-	-	112600	101857	125360	10761.9	11350.1	17210.1	1.11636	0.00245248	0.115716	-3.11134
356	Isocorilagin	Tannins	Tannin	-	-	-	6.06408e+06	6.2469e+06	7.03603e+06	508029	538055	573548	1.12711	0.00245345	0.0837149	-3.57837
357	3-O-p-Coumaroylquinic acid	Phenolic acids	Phenolic acids	87099-71-6	-	-	317068	306720	273818	112640	105479	119822	1.12047	0.0024894	0.376492	-1.40931
358	Catechin-(7,8-bc)-4α-(3,4-dihydroxyphenyl)-dihydro-2-(3H)-one	Flavonoids	Flavanols	-	-	-	413559	334888	415736	809987	968866	947490	1.10349	0.00250069	2.34185	1.22765
359	2-Linoleoylglycerol-1,3-di-O-glucoside	Lipids	Glycerol ester	-	-	-	3876.47	4420.82	3771.84	75824.7	65123.2	73402.7	1.12705	0.00222634	17.7603	4.15058
360	2'-Deoxyinosine	Nucleotides and derivatives	Nucleotides and derivatives	890-38-0	-	-	9	9	9	29697.9	31714.4	35283.4	1.12819	0.00255853	3581.32	11.8063
361	Isostrictinin	Tannins	Tannin	87392-62-9	-	-	7.45759e+06	6.60123e+06	7.73472e+06	557677	562320	544125	1.12748	0.00256967	0.0763585	-3.71107
362	Quercetin-3',4'-dimethyl ether	Flavonoids	Flavonols	3306-29-4	-	-	59717.9	48882.1	32404	109628	116001	134143	1.0501	0.00257783	2.5515	1.35135
363	Quercetin-3-O-sophoroside-7-O-rhamnoside	Flavonoids	Flavonols	-	-	-	11001.1	10814.3	12654.4	9	9	9	1.12818	0.00258383	0.000783295	-10.3182
364	7,8-Dihydroxy-4-phenylcoumarin	Lignans and Coumarins	Coumarins	842-01-3	-	-	32795.3	31325.5	30938.9	108183	118590	104097	1.12572	0.00261605	3.48066	1.79936
365	Iminodiacetic acid	Organic acids	Organic acids	142-73-4	-	-	603145	681971	702744	132072	123988	141633	1.12516	0.00261944	0.200061	-2.32149
366	Myricetin-3-O-sulfonate	Flavonoids	Flavonols	-	-	-	482401	492967	488277	1.08496e+06	991784	1.00612e+06	1.12497	0.0026218	2.10629	1.07471
367	Methyl Pentagalloyl gallate	Phenolic acids	Phenolic acids	-	-	-	27896.3	33548.8	34287	4429	13385.9	7874.35	1.02401	0.002637	0.268345	-1.89784
368	Methyl salicylate-2-O-glucoside	Phenolic acids	Phenolic acids	10019-60-0	-	-	84624.2	74272.1	88594.8	9	9	9	1.12821	0.00266792	0.000109095	-13.1621
369	Oxalacetic acid	Organic acids	Organic acids	328-42-7	-	-	232928	289948	234384	12535.5	33015.1	10500	1.09027	0.00270649	0.0740175	-3.75599
370	LysoPC 18:2	Lipids	LPC	-	-	-	1.10639e+07	1.23976e+07	1.28314e+07	2.91429e+07	2.85688e+07	3.30375e+07	1.11738	0.00250141	2.50047	1.3222
371	Succinyladenosine	Nucleotides and derivatives	Nucleotides and derivatives	4542-23-8	-	-	3.46998e+06	3.67621e+06	3.36867e+06	7.40597e+06	7.94663e+06	6.95483e+06	1.11992	0.00277451	2.12152	1.0851
372	Sec-O-glucosylhamaudol	Others	Others	80681-44-3	-	-	125531	146696	153069	46222.5	44445.2	56506.3	1.11057	0.00279113	0.34605	-1.53095
373	Grandidentatin	Phenolic acids	Phenolic acids	15732-48-6	-	-	203993	211800	183642	75992.6	101898	115402	1.06158	0.00285828	0.489282	-1.03126
374	Methanesulfonic acid	Organic acids	Organic acids	75-75-2	-	-	390963	435383	461806	3.00211e+06	2.86857e+06	3.37902e+06	1.12547	0.00286377	7.18059	2.8441
375	Trimethyllysine	Amino acids and derivatives	Amino acids and derivatives	23284-33-5	-	-	552602	576957	671065	189910	141078	168187	1.11382	0.00287745	0.277223	-1.85088
376	2R-Hydroxyoctadecanoic Acid	Lipids	Free fatty acids	26633-48-7	-	-	155058	160234	159549	540830	493509	561043	1.12584	0.00271014	3.35983	1.74839
377	5-Aminovaleric acid	Organic acids	Organic acids	660-88-8	-	-	120580	137183	91377.9	309007	392270	346201	1.09488	0.00296466	3.00015	1.58504
378	3,5,9-Trihydroxy-7,8-dihydrocyclopenta[g]chromene-2,6-dione	Others	Others	-	-	-	74469.2	95287.7	100246	352913	425406	423845	1.11612	0.00298329	4.45241	2.15459
379	Trigallic acid	Phenolic acids	Phenolic acids	2131-66-0	-	-	128154	149660	126807	9	9	9	1.12821	0.00299993	6.67289e-05	-13.8713
380	Kaempferol-3-O-(6''-malonyl)galactoside	Flavonoids	Flavonols	-	-	-	10453485	1.18047e+07	1.1007e+07	4.97612e+06	5.26621e+06	5.05408e+06	1.12259	0.00300905	0.459833	-1.12082
381	1-O-Caffeoyl-4-O-galloyl-β-D-glucose	Phenolic acids	Phenolic acids	-	-	-	1.00336e+07	8.64375e+06	8.37358e+06	1.41874e+06	1.07793e+06	1.07287e+06	1.12194	0.00301776	0.131956	-2.92187
382	4-O-Methylgallic Acid	Phenolic acids	Phenolic acids	4319-02-2	-	-	225562	218331	216155	111681	81243.1	86320.5	1.10049	0.00303493	0.423067	-1.24104
383	Acetylcatalpol	Terpenoids	Monoterpenoids	-	-	-	384207	447383	461700	9	9	9	1.12823	0.00303579	2.0877e-05	-15.5477
384	3',4',5',5,7-Pentamethoxyflavone	Flavonoids	Flavones	53350-26-8	-	-	65361.1	64428.9	50664.7	9687.51	5048.92	3211.36	1.08772	0.0031144	0.0994588	-3.32976
385	Betanin (Betanidin-5-O-glucoside)	Alkaloids	Plumerane	7659-95-2	-	-	1.1145e+07	1.02651e+07	9.39482e+06	4.26315e+06	4.32813e+06	3.75476e+06	1.11629	0.00314106	0.400781	-1.31911
386	Digalloyl-HHDP-glucose	Tannins	Tannin	-	-	-	216282	177763	201942	9	9	9	1.12821	0.00318596	4.53029e-05	-14.43
387	N-Feruloylputrescine	Alkaloids	Phenolamine	501-13-3	-	-	325079	390394	423136	114561	85905.8	179201	1.04791	0.00318931	0.333448	-1.58447
388	1,6-Di-O-galloyl-2-O-Feruloyl-β-D-glucose	Phenolic acids	Phenolic acids	-	-	-	344071	389565	404678	80030	74960.8	72783.1	1.12554	0.00322242	0.200098	-2.32122
389	2-Amino-3-methoxybenzoic acid	Phenolic acids	Phenolic acids	3177-80-8	-	-	28834.6	36895	47207.2	115637	149981	131967	1.09377	0.00324023	3.52042	1.81575
390	1-α-Linolenoyl-glycerol-3-O-glucoside	Lipids	Glycerol ester	-	-	-	92972	103277	88080.5	398741	460209	468169	1.1238	0.00292148	4.66754	2.22266
391	Naringenin chalcone; 2',4,4',6'-Tetrahydroxychalcone	Flavonoids	Chalcones	73692-50-9	-	-	122713	134128	117274	49475.7	49995.4	52782.8	1.12282	0.00331478	0.40697	-1.297
392	Isoquinoline	Alkaloids	Isoquinoline alkaloids	119-65-3	-	-	149254	179018	178522	9	9	9	1.1282	0.00337596	5.32761e-05	-14.1962
393	LysoPC 20:2(2n isomer)	Lipids	LPC	-	-	-	57681.2	52458.7	64229.5	130142	126044	150092	1.10879	0.00327969	2.32998	1.22032
394	Theaflavate B;3'-O-(3,4,5-Trihydroxybenzoyl)	Tannins	Tannin	152542-70-6	-	-	586007	670483	548467	42183.5	26610.6	28013.2	1.12189	0.00346968	0.0536341	-4.2207
395	Cytarabine	Nucleotides and derivatives	Nucleotides and derivatives	147-94-4	-	-	5.97691e+06	6.31955e+06	6.37768e+06	2.43066e+07	2.68589e+07	2.29165e+07	1.12527	0.00355889	3.96709	1.98808
396	Epitheaflagallin-3-O-Gallate	Flavonoids	Flavanols	102067-92-5	-	-	129012	112862	139010	9	9	9	1.1282	0.00358118	7.08877e-05	-13.7841
397	Citric Acid	Organic acids	Organic acids	77-92-9	-	-	2.20223e+07	2.55381e+07	2.6517e+07	3.87411e+06	3.25503e+06	3.47747e+06	1.12489	0.00363541	0.143183	-2.80407
398	N6-Isopentenyladenine	Nucleotides and derivatives	Nucleotides and derivatives	2365-40-4	-	-	8048.02	5097.36	3071.38	158717	175902	141093	1.11328	0.00368289	29.3346	4.87453
399	Rosmarinic acid-3'-O-glucoside	Phenolic acids	Phenolic acids	910028-78-3	-	-	92801.8	85501.5	106744	31007.8	51466.8	44428.9	1.04892	0.00368561	0.445201	-1.16747
400	Epicatechin-epiafzelechin	Flavonoids	Flavanols	-	-	-	90226	86624.4	102000	210342	185075	221955	1.10958	0.00370657	2.21399	1.14665
401	(7Z)-Hexadecenoic acid	Lipids	Free fatty acids	2416-19-5	-	-	30151	30227.2	30191	95663.9	106117	93080.1	1.12574	0.00340678	3.25564	1.70294
402	Kaempferol-3-O-(2''-p-Coumaroyl)galactoside	Flavonoids	Flavonols	-	-	-	851543	825165	821783	2.46099e+06	2.46425e+06	2.16519e+06	1.12427	0.00390331	2.83789	1.50482
403	1-O-p-Coumaroyl-β-D-glucose	Phenolic acids	Phenolic acids	7139-64-2	-	-	1.38647e+06	1.32279e+06	1.60099e+06	119629	104381	120559	1.1264	0.00391375	0.0799416	-3.64491
404	Brevifolin carboxylic acid	Phenolic acids	Phenolic acids	18490-95-4	-	-	2.5976e+07	2.83312e+07	2.62408e+07	7.91319e+07	9.2863e+07	8.29358e+07	1.12324	0.00391634	3.16495	1.66218
405	LysoPE 18:1(2n isomer)	Lipids	LPE	-	-	-	756664	789627	950967	2.76441e+06	2.65601e+06	3.24136e+06	1.1158	0.00401001	3.46852	1.79432
406	Imidazol-1-yl-acetic acid	Alkaloids	Alkaloids	22884-10-2	-	-	290004	268273	307744	1.14579e+06	1.27645e+06	1.0623e+06	1.12318	0.004021	4.02363	2.0085
407	Chrysin	Flavonoids	Flavones	480-40-0	-	-	28004.6	29644.5	24531.4	11790	16324.3	10154.3	1.05213	0.00404441	0.465667	-1.10263
408	Arbutin	Phenolic acids	Phenolic acids	497-76-7	3200	-	105063	106821	127640	9	9	9	1.12819	0.00408	7.95231e-05	-13.6183
409	Isovitexin-7-O-glucoside(Saponarin)	Flavonoids	Flavones	20310-89-8	-	-	881651	1.09829e+06	1.03641e+06	9	9	9	1.12821	0.00408085	8.95119e-06	-16.7695
410	(S)-2-Phenyloxirane	Phenolic acids	Phenolic acids	20780-54-5	-	-	1.98715e+07	2.27007e+07	1.97494e+07	8.9662e+06	9.01649e+06	8.23202e+06	1.11947	0.00412851	0.420635	-1.24936
411	1-O-Salicyloyl-β-D-glucose	Phenolic acids	Phenolic acids	60517-74-0	-	-	72022.7	88461.1	91225.2	15256.3	20419.5	13774.3	1.11223	0.00413537	0.196457	-2.34771
412	Isovanillin	Phenolic acids	Phenolic acids	621-59-0	-	-	710895	564992	614991	271013	355039	251819	1.07418	0.00416184	0.464266	-1.10697
413	LysoPC 18:3	Lipids	LPC	-	-	-	5.93504e+06	6.48772e+06	6.54661e+06	1.59156e+07	1.64926e+07	1.86427e+07	1.12073	0.00418773	2.69123	1.42826
414	DL-2-hydroxystearic acid	Lipids	Free fatty acids	629-22-1	-	-	148563	161994	158798	549963	493572	587009	1.12352	0.00418844	3.47402	1.7966
415	L-Glutamine-O-glycoside	Amino acids and derivatives	Amino acids and derivatives	-	-	-	673250	689867	691386	55145.1	176826	166851	1.03632	0.00425095	0.194121	-2.36497
416	3-O-p-Coumaroylquinic acid-O-glucoside	Phenolic acids	Phenolic acids	-	-	-	187165	154227	155002	9	9	9	1.12818	0.00427472	5.43922e-05	-14.1662
417	Oleamide (9-Octadecenamide)	Lipids	Free fatty acids	301-02-0	-	-	13287	12450.1	12093	25246.5	28817.3	29223.3	1.11776	0.00428421	2.20161	1.13856
418	Galloylprocyanidin B4	Tannins	Proanthocyanidins	-	-	-	1.16871e+07	1.25459e+07	1.06817e+07	3.52258e+06	3.63459e+06	3.64459e+06	1.12449	0.00429571	0.309376	-1.69257
419	LysoPE 18:0(2n isomer)	Lipids	LPE	-	-	-	17402.3	18000.5	19408.9	55125.2	57029.5	65105.8	1.12231	0.00433496	3.23399	1.69332
420	2-Hydroxyisocaproic acid	Organic acids	Organic acids	20312-37-2	-	-	202409	211490	207828	729052	728473	629206	1.12439	0.00438376	3.35634	1.74689
421	1,6-Di-O-galloyl-2-O-p-coumaroyl-β-D-glucose	Phenolic acids	Phenolic acids	115713-49-0	-	-	57415.2	68983.3	71991.2	35514.1	25382.8	33159.2	1.07193	0.00445247	0.474097	-1.07674
422	Methylenesuccinic acid	Organic acids	Organic acids	97-65-4	-	-	76785.4	59891.7	73613	416561	409028	339118	1.12054	0.00447006	5.53857	2.46951
423	1,6-anhydro-β-D-glucose	Others	Saccharides	498-07-7	-	-	96634	115568	121510	9	9	9	1.12817	0.00451638	8.0908e-05	-13.5934
424	1-O-Caffeoyl-β-D-xylose	Phenolic acids	Phenolic acids	-	-	-	26391.3	33078.1	28264.9	9	9	9	1.12813	0.00460817	0.000307747	-11.666
425	L-Aspartic acid-O-diglucoside	Amino acids and derivatives	Amino acids and derivatives	-	-	-	66098.8	61102.6	76892.1	9	9	9	1.12816	0.00465908	0.000132292	-12.884
426	Isosaponarin(Isovitexin-4'-O-glucoside)	Flavonoids	Flavones	19416-87-6	-	-	190235	230940	187705	9	9	9	1.12818	0.0047308	4.43437e-05	-14.4609
427	D-Glucoronic acid	Others	Saccharides	6556-12-3	-	-	214022	236360	203727	693174	569697	636605	1.1182	0.00473929	2.90392	1.538
428	Eucalyptin (5-Hydroxy-7,4'-dimethoxy-6,8-dimethylflavone)	Flavonoids	Flavanones	3122-88-1	-	-	128518	131305	128827	790599	870928	969925	1.12609	0.00476777	6.77076	2.75932
429	Riboprine	Nucleotides and derivatives	Nucleotides and derivatives	7724-76-7	-	-	13485	14965.6	17423.3	49093.3	61832.5	56951.5	1.11496	0.00480356	3.65954	1.87166
430	2'-Deoxyguanosine	Nucleotides and derivatives	Nucleotides and derivatives	961-07-9	-	-	1.42214e+06	1.66614e+06	1.77547e+06	148244	174748	160713	1.12551	0.00489172	0.0994511	-3.32987
431	1-Aminocyclopropane-1-carboxylic acid	Organic acids	Organic acids	22059-21-8	-	-	287942	282561	291523	147970	138999	106134	1.09255	0.00503229	0.456023	-1.13282
432	4-Pyridoxic acid-O-glucoside	Others	Vitamin	-	-	-	38459.6	30415.7	32367.5	9	9	9	1.12811	0.00511583	0.000266686	-11.8726
433	Taxifolin(Dihydroquercetin)	Flavonoids	Flavanonols	480-18-2	-	-	485464	531811	550056	1.20879e+06	1.30775e+06	1.08776e+06	1.11472	0.00522619	2.29965	1.20141
434	D-Fructose	Others	Saccharides	57-48-7	900	Sweet	4.85485e+06	3.66144e+06	4.52464e+06	1.2078e+06	1.22476e+06	1.22083e+06	1.11828	0.0126677	0.280148	-1.83574
435	Uric acid	Nucleotides and derivatives	Nucleotides and derivatives	69-93-2	>3160	Bitter	11359.7	13865.5	13126.4	56052.5	57860.5	40928.8	1.11033	0.0170848	4.03743	2.01344
436	Salicylic acid-2-O-glucoside	Phenolic acids	Phenolic acids	10366-91-3	-	-	52073.1	60508.4	67205.2	9	9	9	1.12813	0.00529567	0.000150178	-12.701
437	6-MethylCoumarin	Lignans and Coumarins	Coumarins	92-48-8	-	-	9	9	9	18585.2	19046.4	14953.3	1.12806	0.00541428	1947.59	10.9275
438	5-O-p-Coumaroylquinic acid O-glucoside	Phenolic acids	Phenolic acids	-	-	-	126239	151082	118553	9	9	9	1.12815	0.00548884	6.82036e-05	-13.8398
439	Daphnetin	Lignans and Coumarins	Coumarins	486-35-1	-	-	9	9	9	509748	467093	393357	1.12818	0.00549489	50748.1	15.6311
440	Petroselinic acid	Lipids	Free fatty acids	593-39-5	-	-	1.85971e+07	1.83488e+07	2.07362e+07	5.2602e+07	5.40607e+07	4.48488e+07	1.1166	0.00551838	2.62667	1.39323
441	Elaidic Acid	Lipids	Free fatty acids	112-79-8	-	-	1.85971e+07	1.83488e+07	2.07362e+07	5.2602e+07	5.40607e+07	4.48488e+07	1.1166	0.00551838	2.62667	1.39323
442	LysoPC 18:2(2n isomer)	Lipids	LPC	-	-	-	232347	242070	258208	492027	581807	516930	1.11563	0.00553978	2.17132	1.11857
443	Uridine 5'-diphosphate	Nucleotides and derivatives	Nucleotides and derivatives	27821-45-0	-	-	69094.3	80245.2	80369.2	198201	199076	165189	1.11096	0.00557327	2.44861	1.29196
444	N-Propionylglycine	Amino acids and derivatives	Amino acids and derivatives	21709-90-0	-	-	69794.9	90966.7	82634.4	9	9	9	1.12812	0.00571246	0.00011093	-13.1381
445	5-Aminolevulinic Acid	Alkaloids	Alkaloids	106-60-5	-	-	1.13571e+06	912023	907437	67272	87421.2	113459	1.11754	0.00575632	0.09074	-3.46212
446	3-O-Methylellagic acid	Tannins	Tannin	-	-	-	4.44323e+06	3.95268e+06	4.6165e+06	1.78107e+06	1.75422e+06	1.79772e+06	1.12203	0.0058176	0.409841	-1.28686
447	Pinostrobin Chalcone	Flavonoids	Chalcones	18956-15-5	-	-	15026.6	16305.4	15339	78324.8	70658	87944.8	1.12431	0.00592543	5.07655	2.34385
448	3-(4-Hydroxyphenyl)-1-propanol	Phenolic acids	Phenolic acids	10210-17-0	-	-	6838.54	3853.08	7669.6	350220	381843	452668	1.12177	0.0059558	64.5236	6.01175
449	Digalloylglucose	Phenolic acids	Phenolic acids	-	-	-	5.39261e+06	5.43995e+06	4.30177e+06	595284	432917	498035	1.12215	0.00600048	0.100846	-3.30978
450	6-Deoxyfagomine	Alkaloids	Piperidine alkaloids	197449-09-5	-	-	1.47146e+07	1.89595e+07	1.68761e+07	1.9301e+06	1.79016e+06	1.47291e+06	1.12314	0.00601506	0.102733	-3.28303
451	γ-Glutamylphenylalanine	Amino acids and derivatives	Amino acids and derivatives	7432-24-8	-	-	47955.3	60863	47666	14541	24416	25322.1	1.03641	0.0060381	0.41077	-1.2836
452	5-O-Feruloylquinic acid	Phenolic acids	Phenolic acids	-	-	-	91223.1	107747	83665.4	7277.91	9507.06	6550.41	1.12183	0.00606441	0.0825635	-3.59835
453	2'-Deoxyinosine-5'-monophosphate	Nucleotides and derivatives	Nucleotides and derivatives	3393-18-8	-	-	562688	462654	525697	1.84687e+06	1.81869e+06	1.48526e+06	1.11564	0.00650834	3.32088	1.73157
454	2,3-Di-O-Galloyl-β-D-glucose	Phenolic acids	Phenolic acids	-	-	-	580251	628416	741176	81176.5	93048.8	102003	1.12272	0.00654329	0.141667	-2.81943
455	LysoPC 19:2	Lipids	LPC	-	-	-	85207.5	93143.5	122842	414894	421381	322727	1.10481	0.00663345	3.84803	1.94412
456	L-Allo-isoleucine	Amino acids and derivatives	Amino acids and derivatives	1509-34-8	-	-	837852	769343	1.01198e+06	9	9	9	1.12818	0.00677377	1.03086e-05	-16.5658
457	2'-Deoxycytidine-5'-monophosphate	Nucleotides and derivatives	Nucleotides and derivatives	1032-65-1	-	-	36760.3	44540.2	28973.2	83807.9	75188.2	64636	1.04576	0.00686261	2.02797	1.02004
458	3-hydroxybenzaldehyde	Phenolic acids	Phenolic acids	100-83-4	-	-	262872	238714	196438	9	9	9	1.12811	0.00689064	3.86806e-05	-14.658
459	L-Homomethionine	Amino acids and derivatives	Amino acids and derivatives	25148-30-5	-	-	104965	137313	109933	9	9	9	1.12811	0.0072597	7.66586e-05	-13.6712
460	6-O-Feruloyl-β-D-glucose	Phenolic acids	Phenolic acids	137887-25-3	-	-	60411.4	40398	56116.1	106909	106891	112367	1.06992	0.00729132	2.07849	1.05553
461	Dambonitol	Others	Saccharides	523-94-4	-	-	142796	168485	191008	89082.2	64496.1	62340.9	1.07067	0.00747774	0.42987	-1.21803
462	7-O-Galloyl-D-sedoheptulose	Phenolic acids	Phenolic acids	-	-	-	27393.8	22504	30639	9	9	9	1.12801	0.00767237	0.00033525	-11.5425
463	Phloroglucinol-1-O-β-D-glucopyranoside	Phenolic acids	Phenolic acids	-	-	-	79404.9	68790.6	58130.5	9	9	9	1.12804	0.00788177	0.000130861	-12.8997
464	Monogalloyl-diglucose	Phenolic acids	Phenolic acids	-	-	-	282750	225683	308342	9	9	9	1.12811	0.00795706	3.30568e-05	-14.8847
465	Chlorogenic acid methyl ester	Phenolic acids	Phenolic acids	29708-87-0	-	-	138868	173464	140219	36377.9	34195.4	41080.4	1.11897	0.00816481	0.246721	-2.01905
466	Glycylphenylalanine	Amino acids and derivatives	Amino acids and derivatives	3321-03-7	-	-	358329	274493	329827	85162.1	101581	106459	1.11137	0.00847164	0.304579	-1.71511
467	Luteolin-7-O-gentiobioside	Flavonoids	Flavones	-	-	-	740263	746449	621894	311870	328224	300823	1.11382	0.00867425	0.446227	-1.16415
468	4-Phenylbutyric acid	Organic acids	Organic acids	1821-12-1	-	-	69110.4	95482	77957.7	9	9	9	1.12804	0.00906331	0.000111317	-13.133
469	Benzoylformic acid	Organic acids	Organic acids	611-73-4	-	-	244075	271791	210774	58245	58662.7	60598	1.1219	0.00906903	0.244283	-2.03337
470	Mevalonic acid	Organic acids	Organic acids	150-97-0	-	-	1.43085e+06	2.02269e+06	1.80779e+06	534918	562493	340069	1.08373	0.0095628	0.273216	-1.87189
471	2,4,6-Trihydroxybenzoic acid methyl ester	Phenolic acids	Phenolic acids	3147-39-5	-	-	6155.74	8241.96	6572.38	20040.4	15332.4	20010.5	1.09236	0.00961581	2.64107	1.40112
472	Pyridoxal	Others	Vitamin	66-72-8	-	-	9	9	9	79452	67232.8	56294.1	1.12801	0.00963393	7517.74	12.8761
473	3'-Adenylic Acid	Nucleotides and derivatives	Nucleotides and derivatives	84-21-9	-	-	292609	269507	308141	788349	1.01002e+06	872004	1.11639	0.00972725	3.06849	1.61753
474	6-Hydroxydopaquinone	Amino acids and derivatives	Amino acids and derivatives	135791-48-9	-	-	8176.04	9387.28	11493.6	9	9	9	1.12785	0.009884	0.000929212	-10.0717
475	Isoorientin-7-O-glucoside	Flavonoids	Flavones	-	-	-	16858.4	20053.4	23939.6	9	9	9	1.12791	0.010044	0.000443704	-11.1381
476	Strictinin	Tannins	Tannin	517-46-4	-	-	219070	260594	306126	19747.5	27321.6	31512.9	1.11653	0.010114	0.100004	-3.32187
477	Corilagin	Tannins	Tannin	23094-69-1	-	-	219070	260594	306126	19747.5	27321.6	31512.9	1.11653	0.010114	0.100004	-3.32187
478	2-Hydroxyglutaric Acid	Organic acids	Organic acids	13095-48-2	-	-	265786	250093	314121	91964.8	88391.8	89858.8	1.11984	0.0103274	0.325561	-1.619
479	γ-Linolenic Acid	Lipids	Free fatty acids	506-26-3	-	-	447398	467415	477230	958007	1.10062e+06	909105	1.11427	0.0103998	2.13192	1.09215
480	Procyanidin B4	Tannins	Proanthocyanidins	29106-51-2	-	-	139373	150893	148366	297492	269417	329994	1.11074	0.0105493	2.04477	1.03194
481	S-Methyl-L-cysteine	Amino acids and derivatives	Amino acids and derivatives	1187-84-4	-	-	1.42304e+06	1.94302e+06	1.5781e+06	499223	404582	348950	1.10603	0.0106587	0.253381	-1.98062
482	1-O-Galloyl-4,6-hexahydroxydiphenoyl-D-glucose	Phenolic acids	Phenolic acids	126721-55-9	-	-	1.58978e+06	2.21716e+06	1.84832e+06	158637	155960	180101	1.12401	0.0109092	0.0874757	-3.51497
483	Hispidulin-8-C-(2''-O-glucosyl)glucoside	Flavonoids	Flavones	-	-	-	9	9	9	10659.3	15026.5	11724.8	1.12784	0.0109478	1385.58	10.4363
484	Quercetin-3-O-glucuronide	Flavonoids	Flavonols	22688-79-5	-	-	46291.5	66800	54493	9	9	9	1.12795	0.011195	0.000161113	-12.5996
485	2-Deoxyribose-1-phosphate	Nucleotides and derivatives	Nucleotides and derivatives	17210-42-3	-	-	315004	293808	255278	1.74726e+06	1.31179e+06	1.7624e+06	1.11824	0.0114508	5.5798	2.48021
486	Oxiglutatione	Amino acids and derivatives	Amino acids and derivatives	27025-41-8	-	-	212825	159827	203040	88524.3	67412.9	82217.7	1.08857	0.011797	0.413685	-1.2734
487	1-α-Linolenoyl-glycerol-2,3-di-O-glucoside	Lipids	Glycerol ester	-	-	-	17617	23306.3	23395.6	177563	252309	210403	1.12018	0.0119624	9.9547	3.31538
488	Pterolactam	Alkaloids	Pyrrole alkaloids	38072-88-7	-	-	3.07265e+07	4.2588e+07	4.45909e+07	869800	1.01936e+06	668655	1.12387	0.0123904	0.0216938	-5.52657
489	2,3-Dihydroxy-3-Methylbutanoic Acid	Organic acids	Organic acids	1756-18-9	-	-	2100659	2.1589e+06	2.95921e+06	252425	502946	280789	1.09619	0.0124518	0.143537	-2.80051
490	Isorhamnetin-3-O-gallate	Flavonoids	Flavonols	-	-	-	144620	185860	127932	9	9	9	1.12798	0.0124584	5.88989e-05	-14.0514
491	Isochlorogenic acid A	Phenolic acids	Phenolic acids	2450-53-5	-	-	733590	827068	624770	285531	274348	241982	1.10812	0.0124863	0.366913	-1.44649
492	Cytidine	Nucleotides and derivatives	Nucleotides and derivatives	65-46-3	3650-4860	Bitter	4.16166e+06	4.56986e+06	4.78986e+06	2.62099e+07	1.78232e+07	2.03929e+07	1.11486	0.0202375	4.76475	2.2524
493	Apigenin-7-O-rutinoside (Isorhoifolin)	Flavonoids	Flavones	552-57-8	-	-	150258	102694	115890	9	9	9	1.12796	0.0130382	7.32021e-05	-13.7378
494	Indole-3-lactic acid	Alkaloids	Plumerane	1821-52-9	-	-	19987.7	19829	28813.8	1859.48	6251.25	4438.3	1.03888	0.0134733	0.182849	-2.45127
495	Nicotinic acid adenine dinucleotide	Nucleotides and derivatives	Nucleotides and derivatives	53-84-9	-	-	236299	320712	241836	38232.5	51459	44642.7	1.11631	0.0134785	0.16816	-2.57209
496	2-α-Linolenoyl-glycerol-1-O-glucoside	Lipids	Glycerol ester	-	-	-	90581.7	92904.9	80559.4	338244	452126	461056	1.11723	0.0134965	4.73942	2.24471
497	2,4-Dihydroxybenzaldehyde	Others	Others	95-01-2	-	-	17479.3	26464.4	21746.7	9	9	9	1.12775	0.0137653	0.000411019	-11.2485
498	Aminomalonic acid	Organic acids	Organic acids	1068-84-4	-	-	527909	664263	777120	120182	154619	195773	1.09464	0.0140588	0.238956	-2.06518
499	1-[1-O-3(3,4-methylenedioxyphenyl)-2E-propenyl]-pyrrolidine	Alkaloids	Pyrrole alkaloids	-	-	-	18521.9	21000.1	13662.5	9	9	9	1.12762	0.0144718	0.000507667	-10.9438
500	Kaempferol-3-O-(2''-galloyl)glucoside	Flavonoids	Flavonols	76343-90-3	-	-	156228	191206	151082	88885	78046.4	76572.4	1.0959	0.0148277	0.488458	-1.03369
501	Methyl caffeate	Phenolic acids	Phenolic acids	3843-74-1	-	-	7289.82	5031.55	5196.95	9	9	9	1.12751	0.0151845	0.00154124	-9.34169
502	5-O-Galloylshikimic acid	Phenolic acids	Phenolic acids	-	-	-	654489	968204	941408	117436	175999	104377	1.10282	0.0153239	0.155146	-2.6883
503	Protocatechuic Acid Methyl Ester	Phenolic acids	Phenolic acids	2150-43-8	-	-	125000	101699	113299	304297	420889	354244	1.10788	0.0153814	3.17482	1.66667
504	1,2,3,6-Tetra-O-galloyl-β-D-glucose	Phenolic acids	Phenolic acids	79886-50-3	-	-	1.54687e+06	1.12176e+06	1.06261e+06	46376.7	39339.9	35628.5	1.12446	0.0156569	0.0325214	-4.94247
505	LysoPC 20:0	Lipids	LPC	108341-80-6	-	-	21029.6	20960.5	27913	49561.7	48374.9	64810.9	1.07569	0.0160536	2.32819	1.21921
506	Dopamine	Alkaloids	Phenolamine	51-61-6	-	-	21064.6	45959	23545.7	87448.2	87679.8	91005.9	1.0374	0.0162205	2.93845	1.55506
507	2-Linoleoylglycerol-1-O-glucoside	Lipids	Glycerol ester	-	-	-	5140.25	6454.78	5445.9	28563.4	39518.2	29147.7	1.11677	0.0163136	5.70563	2.51239
508	(2E)-3-[4-(β-D-glucopyranoside)-phenylacrylic]-acid	Phenolic acids	Phenolic acids	-	-	-	24173.7	20762.4	32076.2	9	9	9	1.12772	0.0166248	0.000350594	-11.4779
509	L-Threonine	Amino acids and derivatives	Amino acids and derivatives	72-19-5	4760	Sweet	1.12274e+06	1.28974e+06	1.76126e+06	340821	390223	346318	1.10453	0.031914	0.258129	-1.95384
510	Coniferin	Phenolic acids	Phenolic acids	531-29-3	-	-	679233	573308	481069	178978	166190	162262	1.11215	0.0184239	0.292701	-1.7725
511	11-Octadecanoic acid(Vaccenic acid)	Lipids	Free fatty acids	506-17-2	-	-	1.80036e+07	1.81669e+07	2.01819e+07	4.82745e+07	5.02614e+07	3.73298e+07	1.09979	0.0197075	2.411	1.26963
512	N-Methyl-α-aminoisobutyric acid	Amino acids and derivatives	Amino acids and derivatives	2566-34-9	-	-	298123	265680	380325	2.30847e+06	2.94755e+06	1.90294e+06	1.11355	0.0197999	7.58261	2.92269
513	Phosphoenolpyruvate	Organic acids	Organic acids	138-08-9	-	-	9	9	9	57348.6	70799.1	93542.5	1.12771	0.0198296	8210.75	13.0033
514	D-Panose	Others	Saccharides	33401-87-5	-	-	9156.56	11621.6	14149.7	29621.4	20300.5	26058.5	1.03633	0.0204594	2.17535	1.12125
515	Phenoxyacetic acid	Phenolic acids	Phenolic acids	122-59-8	-	-	2444.63	4078.26	3221.22	9	9	9	1.12686	0.020563	0.00277091	-8.49543
516	Quercetin-7-O-(2''-malonyl)glucosyl-5-O-glucoside	Flavonoids	Flavonols	-	-	-	23836.7	29144.7	17339.8	9	9	9	1.12742	0.0205707	0.000383953	-11.3468
517	Naringenin-7-O-(6''-malonyl)glucoside	Flavonoids	Flavanones	-	-	-	43591.4	64825.1	56215.4	19585.2	15336.2	15608.2	1.09746	0.0210742	0.306925	-1.70404
518	Arginine methyl ester	Amino acids and derivatives	Amino acids and derivatives	-	-	-	858766	1.17473e+06	1.40334e+06	136058	246330	142929	1.09424	0.0211207	0.152849	-2.70982
519	3-Methylmalic acid	Organic acids	Organic acids	152204-30-3	-	-	241556	321846	343976	103197	98914.3	115833	1.10033	0.0218161	0.350398	-1.51293
520	Hydroxy ricinoleic acid	Lipids	Free fatty acids	-	-	-	42437.9	43953.7	44558	159563	126099	113811	1.10989	0.0223466	3.05058	1.60909
521	Galangin-7-O-glucoside	Flavonoids	Flavones	-	-	-	164378	118631	151815	77704.6	65091.6	64152.1	1.07631	0.0223826	0.475935	-1.07116
522	Phloretin-2'-O-glucoside (Phlorizin)	Flavonoids	Chalcones	60-81-1	<45	-	43747.6	32532.9	48451.4	20394.5	18907.3	13573.1	1.04671	0.0228672	0.423908	-1.23818
523	Oxindole	Alkaloids	Plumerane	59-48-3	-	-	41943	58791.6	80484	130559	132600	129554	1.02244	0.0235305	2.16707	1.11574
524	2-Amino-1,3-eicosanediol	Others	Saccharides	-	-	-	434999	345844	526221	115484	126741	119780	1.10735	0.0258608	0.276961	-1.85225
525	Glycyl-tryptophan	Amino acids and derivatives	Amino acids and derivatives	2390-74-1	-	-	22561.5	27222	27749.5	59477.3	87297.2	69051.6	1.09318	0.0260562	2.78367	1.47699
526	N-benzylformamide	Alkaloids	Alkaloids	6343-54-0	-	-	1.31433e+06	2.0482e+06	1.59108e+06	529677	444670	386907	1.09579	0.0268454	0.2748	-1.86354
527	Chrysoeriol-5-O-glucoside	Flavonoids	Flavones	-	-	-	17181.2	24165.6	33242.1	106457	71704.9	120803	1.06375	0.0269248	4.00817	2.00294
528	Orotic acid (Vitamin B13)	Others	Vitamin	65-86-1	-	-	94737.2	66096.6	82502.8	2.16856e+06	2.04977e+06	1.23076e+06	1.1182	0.0275899	22.3932	4.48499
529	Eicosadienoic acid	Lipids	Free fatty acids	5598-38-9	-	-	397027	511902	590437	3.15408e+06	5.5016e+06	4.97885e+06	1.10868	0.0289313	9.09353	3.18484
530	N-Acetyl-D-glucosamine-1-phosphate	Others	Saccharides	6866-69-9	-	-	9	9	9	116276	81572.1	153534	1.12741	0.0300621	13014.2	13.6678
531	LysoPE 14:0(2n isomer)	Lipids	LPE	-	-	-	4996.85	6837.43	6994.65	11120.6	16998.3	15027.9	1.0464	0.0304732	2.29152	1.1963
532	LysoPE 16:1	Lipids	LPE	-	-	-	181170	188446	201524	518358	500837	359350	1.08708	0.031743	2.41368	1.27123
533	3-Ethoxy-3-oxopropanoic acid	Organic acids	Organic acids	1071-46-1	-	-	9	9	9	17296.1	16644.2	9102.48	1.1265	0.0320193	1594.18	10.6386
534	N-(2-Hydroxy-4-methoxyphenyl)acetamide	Alkaloids	Phenolamine	58469-06-0	-	-	2.19317e+07	3.55105e+07	2.68205e+07	9.11199e+06	7.18025e+06	6.72453e+06	1.09189	0.032232	0.273155	-1.87221
535	Usnic acid	Phenolic acids	Phenolic acids	125-46-2	-	-	1308.42	1353.62	712.264	9	9	9	1.12396	0.032637	0.00800163	-6.96549
536	Salidroside	Phenolic acids	Phenolic acids	10338-51-9	-	-	12229.8	17629.5	23668.7	9	9	9	1.12688	0.0326493	0.000504408	-10.9531
537	Myricetin-3-O-(6''-malony)glucoside	Flavonoids	Flavonols	-	-	-	78868.8	119079	114901	42974.3	62901.3	44032.8	1.01281	0.0327782	0.479171	-1.06139
538	3-(2-Naphthyl)-L-alanine	Amino acids and derivatives	Amino acids and derivatives	58438-03-2	-	-	21269	18124.6	15695.2	47631.1	31388	42347	1.0517	0.0331514	2.2031	1.13953
539	1-O-Caffeoylglycerol	Phenolic acids	Phenolic acids	-	-	-	37454	34499.7	51516.1	17344.4	16270.1	13147.9	1.0784	0.0337057	0.378736	-1.40074
540	Quercetin-3-O-(2''-O-galloyl)glucoside	Flavonoids	Flavonols	69624-79-9	-	-	90093.7	123483	85325.1	35874.6	43978.8	39614.2	1.08486	0.0339265	0.399688	-1.32305
541	Isocytosine	Nucleotides and derivatives	Nucleotides and derivatives	108-53-2	-	-	425005	284676	269088	93226.9	74464.5	88641.1	1.0969	0.0383566	0.261893	-1.93295
542	Bartsioside	Others	Alcohol compounds	62133-72-6	-	-	60336.9	101015	83475.9	22125	28717.9	30544.8	1.07132	0.038496	0.332428	-1.58889
543	Demethyl coniferin	Phenolic acids	Phenolic acids	-	-	-	142398	233951	245362	54938	65683.6	44425.6	1.07568	0.0388853	0.265473	-1.91336
544	Dehydroascorbic acid	Others	Vitamin	490-83-5	-	-	269700	452017	382182	134017	112668	112913	1.08227	0.0407903	0.325752	-1.61815
545	Methylmalonic acid	Organic acids	Organic acids	516-05-2	-	-	3.52059e+07	2.12051e+07	2.25447e+07	5.33654e+06	5.09982e+06	4.95177e+06	1.10621	0.0414919	0.194896	-2.35923
546	Glucarate O-Phosphoric acid	Others	Saccharides	-	-	-	5.81242e+06	4.16117e+06	3.39965e+06	1.0431e+06	1.22651e+06	1.11442e+06	1.09655	0.0421348	0.253045	-1.98253
547	6-O-VeratroylCatalpol	Terpenoids	Monoterpenoids	56973-43-4	-	-	144665	207579	310771	9	9	9	1.12723	0.0447996	4.0723e-05	-14.5838
548	D-Sedoheptuiose 7-phosphate	Others	Saccharides	2646-35-7	-	-	4.9693e+06	6.19657e+06	3.69529e+06	1.62139e+06	1.8216e+06	1.65599e+06	1.08239	0.0449659	0.343107	-1.54327
549	Ursolic acid	Terpenoids	Triterpene	77-52-1	-	-	45874.2	70476.1	68387.1	119259	169010	109433	1.00903	0.0451543	2.1528	1.10621
550	5-Galloylshikimic acid	Phenolic acids	Phenolic acids	95719-51-0	-	-	1.23191e+06	565712	1.17202e+06	29854.4	52161.3	32510.6	1.10859	0.0463897	0.0385657	-4.69654
551	1-Linoleoylglycerol-3-O-glucoside	Lipids	Glycerol ester	-	-	-	6051.84	6467.86	7116.32	23893.5	43353.8	28832.2	1.09875	0.0483629	4.89302	2.29073

## Sheet: Table S4
Table S4. All volatile metabolites of GC-MS/MS
NO.	Compounds	Class I	CAS	YH-1	YH-2	YH-3	YH-4	YH-5	YH-6	FHYH-1	FHYH-2	FHYH-3	FHYH-4	FHYH-5	FHYH-6
1	[3,4,5,6-2H4]-Methyl 2-Hydroxybenzoate	Ester	1219802-12-6	9.4864e+07	9.49282e+07	9.83218e+07	8.7639e+07	1.11627e+08	1.03814e+08	8.27395e+07	8.45854e+07	9.82576e+07	9.91975e+07	9.48843e+07	8.41412e+07
2	Acetonitrile, 2,2'-iminobis-	Nitrogen compounds	628-87-5	2.66601e+07	3.21445e+07	2.16628e+07	2.5409e+07	1.77333e+07	2.10508e+07	3.40157e+06	3.71981e+06	4.68762e+06	4.40419e+06	3.62572e+06	3.64779e+06
3	(S)-3,3,6-Trimethylhepta-1,5-dien-4-yl acetate	Ester	3465-88-1	3545.08	5586.21	3176.38	3314.79	3094.63	3785.28	6.7517	4.04591	5.25245	8.91841	7.87011	7.93733
4	Glycidol	Alcohol	556-52-5	766272	514709	476996	548604	497668	486140	468.036	271.725	372.77	634.331	561.348	546.677
5	(1R,3aS,8aS)-7-Isopropyl-1,4-dimethyl-1,2,3,3a,6,8a-hexahydroazulene	Terpenoids	36577-33-0	50.6471	79.6814	14.4328	49.3991	92.5972	53.5737	56.3284	32.7479	44.8169	76.1501	67.4023	65.7978
6	Ethanone, 1-(2-methylphenyl)-	Ketone	577-16-2	274397	449487	254354	251824	275876	338868	160165	152776	242375	228587	179185	166881
7	2-Acetylbenzofuran	Heterocyclic compound	1646-26-0	21403.1	45321.7	24321.3	26148.4	31124.7	35391.2	22432.3	20600.4	28140.4	32236.5	31669.8	27645.2
8	1H-Indene, 3-methyl-	Aromatics	767-60-2	38387.8	74458.4	45533.9	46150.8	43659.2	56657.8	19605.9	20628.2	26147.6	27240.2	21366.5	23138.8
9	cis-2-(2-Pentenyl)furan	Heterocyclic compound	70424-13-4	546063	576517	400380	463086	390677	447586	88837.4	91733.5	124829	122793	119309	92109.7
10	Butanoic acid, 3-hexenyl ester, (E)-	Ester	53398-84-8	43946.5	80705.8	46472.2	42183.3	46671.9	56321.8	194.364	112.967	154.928	263.241	232.85	227.115
11	1-Butanol, 3-methyl-, formate	Ester	110-45-2	1.43757e+06	1.25916e+06	1.14423e+06	1.30909e+06	958679	1.17567e+06	298988	296760	363358	347981	309215	302089
12	Naphthalene, decahydro-4a-methyl-1-methylene-7-(1-methylethenyl)-, [4aR-(4a.alpha.,7.alpha.,8a.beta.)]-	Terpenoids	17066-67-0	469598	1.58745e+06	1.02774e+06	629269	1.47186e+06	1.5875e+06	1.49421e+06	1.37153e+06	1.5776e+06	1.56978e+06	1.48741e+06	1.54994e+06
13	1,5-Diazabicyclo[3.1.0]hexane	Heterocyclic compound	13090-31-8	1.58652e+06	1.39685e+06	1.22347e+06	1.45612e+06	1.01475e+06	1.0752e+06	1.01497e+06	1.09466e+06	1.30814e+06	1.2314e+06	1.10751e+06	1.0453e+06
14	n-Pentyl methylphosphonofluoridate	Others	13454-59-6	74815.7	82721.3	52398.2	66092.7	51784.4	60001.3	17969.1	21637.6	21628.5	30113.3	25515.2	21551.1
15	Cyclohexene, 1-methyl-4-(1-methylethylidene)-	Terpenoids	586-62-9	9.52338e+06	1.07495e+07	6.84078e+06	8.46897e+06	5.76863e+06	7.53677e+06	1.07594e+06	1.14824e+06	2.10925e+06	1.94925e+06	1.48575e+06	1.11226e+06
16	3-Mercaptohexyl acetate	Ester	136954-20-6	44613.7	47673.9	38090.2	39915.7	44069.1	55475.8	50096.3	49681.4	59015.6	59728.9	57839.4	53453.8
17	Benzenemethanol, .alpha.-2-propenyl-	Alcohol	936-58-3	6.29238e+06	7.51909e+06	6.57056e+06	5.90157e+06	7.12202e+06	7.65385e+06	6.85835e+06	7.13641e+06	7.79706e+06	7.80258e+06	7.43822e+06	7.21018e+06
18	2-Hexanone	Ketone	591-78-6	333446	328807	328564	326131	335506	324781	166419	169073	216442	212469	173511	170319
19	Cyclopentanone, 2-methyl-3-(1-methylethyl)-	Ketone	54549-81-4	1.74891e+06	1.87291e+06	1.35329e+06	1.40153e+06	1.44758e+06	1.59352e+06	1.51881e+06	1.43173e+06	1.71978e+06	1.78281e+06	2.00366e+06	1.48062e+06
20	Acetic acid, cyclohexyl ester	Ester	622-45-7	84006.2	88810.4	70344.9	80785.8	52896.2	68810.3	72281.5	56354	71615.2	58488.4	57218.1	50088.9
21	1,3-Cyclohexadiene, 5-butyl-	Hydrocarbons	30168-57-1	767905	846479	667929	772541	510538	605632	20324.4	15951.2	21743	20266.5	16941.6	18580.6
22	1,3,6-Octatriene, 3,7-dimethyl-, (Z)-	Terpenoids	3338-55-4	1.42528e+06	1.42018e+06	1.43333e+06	1.44226e+06	1.3376e+06	1.32938e+06	191336	167337	221135	200422	182670	178559
23	(5-bromopentyl)-Benzene	Aromatics	14469-83-1	1.88829e+06	6.26768e+06	4.06943e+06	2.51525e+06	5.99634e+06	6.22035e+06	5.53007e+06	5.1048e+06	5.73063e+06	5.67645e+06	5.24016e+06	5.55105e+06
24	2,6-Octadienal, 3,7-dimethyl-, (Z)-	Terpenoids	106-26-3	27465.1	49587.8	34239.3	22698.7	39445.5	41088.4	479.698	278.86	381.72	648.679	574.104	560.307
25	4-Acetylanisole	Ketone	100-06-1	203.697	287.16	53.0499	191.092	332.511	192.316	220.237	127.439	171.286	290.46	260.603	256.239
26	1,3-Benzenediol, 4,5-dimethyl-	Phenol	527-55-9	1.30568e+06	5.09883e+06	3.12184e+06	2.01329e+06	4.6356e+06	4.93994e+06	4.88672e+06	4.36243e+06	5.30561e+06	5.18138e+06	4.33802e+06	4.86821e+06
27	2H-Pyran-2-one, tetrahydro-6-pentyl-	Ester	705-86-2	15746.2	57156.2	30229.6	19614.7	40863.6	53233.5	29254	26057.9	30904.6	30153.5	30583.9	29041.7
28	2-Bromo dodecane	Halogenated hydrocarbons	13187-99-0	49269.7	216838	75667.8	64513.9	142191	211919	98384.8	87478.3	175952	164654	178054	92752.7
29	Ethanol, 2-methoxy-, acetate	Ester	110-49-6	219232	144921	131381	164734	143142	137578	467.219	270.701	365.038	622.066	554.993	544.735
30	5-Methyloxazolidine	Heterocyclic compound	58328-22-6	312401	322318	320741	319483	447509	326656	120356	158225	200009	173132	177363	140364
31	Cyclopentane, 1,1,3-trimethyl-	Hydrocarbons	4516-69-2	22620.5	16002.8	14170.1	17039.2	14973.9	15745.1	8255.58	8138.36	10295.5	11171.7	9496.89	9005.83
32	3-Penten-2-one, 4-methyl-	Ketone	141-79-7	1.55755e+06	1.31969e+06	1.28271e+06	1.42508e+06	1.32479e+06	1.13899e+06	132019	131254	184399	188654	151925	129962
33	3-FurAldehyde	Heterocyclic compound	498-60-2	8.33258e+06	6.21801e+06	6.00327e+06	6.16069e+06	6.37145e+06	6.08161e+06	215089	189737	279332	291036	238226	206267
34	1-Heptanol	Alcohol	111-70-6	64233	56095.5	36855.7	50908	30089.6	33804.5	4233.77	3693.51	7494.31	5997.22	6025.8	5705.65
35	Pyrazine, 2-ethyl-5-methyl-	Heterocyclic compound	13360-64-0	208786	204377	179818	172440	171234	173226	43982.5	43897.2	53639.7	71419.9	58670.4	52646.5
36	Dicyclopentadiene	Hydrocarbons	77-73-6	31.4701	50.5707	9.05499	30.7409	58.334	33.9195	34.9954	20.3438	27.8532	47.3688	41.9542	40.8849
37	3-Penten-2-one, 4-(acetyloxy)-, (Z)-	Ketone	38365-58-1	50470	47731.2	32067	39398.4	28719.1	28987.1	6583.73	7884.85	7591.87	6669.57	7453.26	4787.75
38	Pyridine, 2,3,4,5-tetrahydro-6-propyl-	Heterocyclic compound	1604-01-9	175672	184408	133274	186360	108404	132344	82069.8	80002.8	101356	100344	90353.2	87243.5
39	Eucalyptol	Terpenoids	470-82-6	254111	301786	244637	264850	213939	242213	51125.2	51245.2	64343.3	61358.1	55246.1	48941.2
40	2-Isobutylthiazole	Heterocyclic compound	18640-74-9	7883.57	8784.64	4757.71	4578.38	4885.9	6931.51	34794.3	36711.2	50445.8	47785.5	44421.8	34636.2
41	3-Cyclohexen-1-one, 3,5,5-trimethyl-	Ketone	471-01-2	127717	137529	131909	131755	106808	102421	98279.2	100360	104342	102341	87992.4	97682.4
42	2-Heptanol, acetate	Ester	5921-82-4	358.473	564.676	101.957	349.597	656.212	379.1	19650	22799.7	33190.8	32399.2	25358.6	21509.2
43	Cyclohexene, 4-methyl-1-(1-methylethenyl)-	Hydrocarbons	586-67-4	1.45755e+06	1.62475e+06	1.11454e+06	1.33833e+06	930342	1.15798e+06	259511	289159	438925	405301	330756	269544
44	Thiophene, 2-pentyl-	Heterocyclic compound	4861-58-9	88529.3	184796	85858.1	77671.5	93477.1	125825	72208.9	67154.8	137056	118638	92365.1	68349.5
45	Ethanone, 1-(2-thienyl)-	Heterocyclic compound	88-15-3	7.55418e+06	8.5027e+06	5.73415e+06	6.72211e+06	5.17313e+06	6.04602e+06	883550	955176	1.59661e+06	1.48029e+06	1.19065e+06	923058
46	2H-Pyran, tetrahydro-4-methyl-2-(2-methyl-1-propenyl)-	Terpenoids	16409-43-1	7.11954e+06	8.76333e+06	5.80633e+06	6.79737e+06	4.77264e+06	5.65865e+06	1.41553e+06	1.53232e+06	1.98311e+06	1.8456e+06	1.49296e+06	1.50775e+06
47	6-Nonenal, (E)-	Aldehyde	2277-20-5	83944.4	150857	65969.1	66193.1	83813.3	91058.5	6630.94	7827.29	9422.33	13262.9	10489.4	7221.14
48	Cyclohexanecarboxylic acid, methyl ester	Ester	4630-82-4	109.621	178.281	32.3888	109.321	210.301	121.738	6175.71	5571.6	11212.9	11121.3	7546.54	5899.75
49	3-Nonen-1-ol, (Z)-	Alcohol	10340-23-5	82422.5	123261	66876.4	73988.2	68215.5	82323.9	18925.2	16127.1	29385.6	27432	20822.7	17041.2
50	6-Octenal, 7-methyl-3-methylene-	Aldehyde	55050-40-3	63182.1	86895	57786.4	59702.7	52638.7	62004	16150.9	18250.7	27896.3	27691.1	25359.2	16655.8
51	Betahistine	Heterocyclic compound	5638-76-6	3.6468e+06	5.54954e+06	3.06171e+06	2.96715e+06	3.14307e+06	3.92267e+06	953869	1.01182e+06	1.58222e+06	1.45532e+06	1.16145e+06	1.04127e+06
52	6-Octen-1-ol, 7-methyl-3-methylene-	Terpenoids	13066-51-8	6.25488e+06	9.53228e+06	6.89662e+06	6.18987e+06	7.99957e+06	8.49258e+06	5.97281e+06	6.4522e+06	7.97418e+06	7.85736e+06	7.26913e+06	6.37873e+06
53	2-Furanpropanoic acid, ethyl ester	Heterocyclic compound	10031-90-0	1.71204e+06	2.84751e+06	1.52781e+06	1.45834e+06	1.63384e+06	2.0126e+06	286136	306900	485819	446650	359215	313796
54	Decane, 3-ethyl-3-methyl-	Hydrocarbons	17312-66-2	40696.2	74719.1	44593.7	39250.4	52373.8	59757.6	463.436	269.427	368.75	626.584	554.647	541.349
55	n-Valeric acid cis-3-hexenyl ester	Ester	35852-46-1	57517.6	96581.5	60721.5	46913.6	66896.1	81374.8	534.65	310.881	425.224	722.938	640.226	624.644
56	Ascaridole	Terpenoids	512-85-6	360822	412245	368387	340021	412571	421591	276833	312012	332500	316640	309077	302586
57	Hexanoic acid, 2-methylbutyl ester	Ester	2601-13-0	689187	967476	734801	651508	873966	974042	755023	737686	892002	879321	852257	741542
58	Dodecane, 5-methyl-	Hydrocarbons	17453-93-9	752976	850202	772371	710575	836311	870260	836292	889487	913394	917135	923883	863065
59	Phenol, m-tert-butyl-	Phenol	585-34-2	330961	847069	368407	311419	516027	680249	28142.6	28586.7	45888.3	46055.8	36153.7	29586
60	Tridecane, 2-methyl-	Hydrocarbons	1560-96-9	118441	343050	202054	183884	274803	299117	154250	125869	184457	182477	232978	143478
61	Paroxypropione	Ketone	70-70-2	18065.4	47411.1	25850.9	27063.7	37875.7	44548.7	13054.8	17054.4	20680.1	25797.8	16747.5	19150.6
62	Benzoic acid, 2-(dimethylamino)-, methyl ester	Ester	10072-05-6	1629.35	2296.38	461.664	1600.78	2817.3	1556.25	1771.31	1045.31	1454.26	2496.43	2174.88	2142.29
63	.alpha.-Maaliene	Terpenoids	489-28-1	19555.4	50883.8	29418	17444.4	40481.5	46167.4	19755	20551.4	27659.2	29677.8	26954.6	19845.3
64	Phenmetrazine	Heterocyclic compound	134-49-6	459405	1.56493e+06	790034	630220	1.16762e+06	1.4095e+06	592757	505620	780262	764845	855006	570810
65	Dodecanenitrile	Nitrogen compounds	2437-25-4	182568	600510	374606	248637	499215	582591	436165	417458	501969	496867	440966	446446
66	(3S,3aR,3bR,4S,7R,7aR)-4-Isopropyl-3,7-dimethyloctahydro-1H-cyclopenta[1,3]cyclopropa[1,2]benzen-3-ol	Terpenoids	23445-02-5	780.828	1228.61	222.475	761.582	1427.84	825.958	868.439	504.835	690.925	1174.14	1039.22	1014.47
67	Cubenene	Terpenoids	29837-12-5	93943.4	266046	137673	106432	199738	239225	115302	111552	159426	159630	200161	118242
68	Furan, 2,3-dihydro-4-methyl-	Heterocyclic compound	34314-83-5	55597.1	52325.1	61394.4	51330.3	69170.4	62344.4	3035.51	3673.21	8149.59	4976.51	3877.69	2654.95
69	2-Penten-1-ol, (Z)-	Alcohol	1576-95-0	2.81231e+06	1.87362e+06	1.65185e+06	2.00832e+06	1.87663e+06	1.73415e+06	86257.6	61477.6	87259.6	88236.7	95544.3	70392.3
70	3-Hexenal, (Z)-	Aldehyde	6789-80-6	100993	103676	92315.7	100608	95816.2	85330.9	34022.2	34163.2	45190.5	49809.2	37776.8	30661.6
71	Octane	Hydrocarbons	111-65-9	410771	399877	411132	401601	376026	391292	178584	193823	242877	199921	211613	181812
72	Hexanal	Aldehyde	66-25-1	2.47259e+06	2.43391e+06	2.46499e+06	2.40475e+06	2.37667e+06	2.41466e+06	1.25456e+06	1.24734e+06	1.5124e+06	1.61478e+06	1.28523e+06	1.26667e+06
73	1,3-Cyclopentadiene, 1,2,3,4,5-pentamethyl-	Hydrocarbons	4045-44-7	499292	511363	379703	410219	354287	405159	146884	141011	178502	177289	181051	144754
74	2,4,6-Octatriene, 3,4-dimethyl-	Hydrocarbons	57396-75-5	59042.2	92411.5	40791.6	45469.8	52522.9	61804.1	7928.21	8362.05	14172.2	14460.6	11182.1	8554.23
75	3-Carene	Terpenoids	13466-78-9	420608	450508	470397	465549	456631	444198	52085.8	50637	69064.4	66736.1	65300.6	57942.8
76	5-Isoxazolecarboxylic acid, 4,5-dihydro-5-methyl-, methyl ester, (R)-	Heterocyclic compound	64018-42-4	30725.4	51401	19854.2	24910.8	22474.2	32013.1	5814.99	4381.84	8011.94	7142.65	5281.55	4726.19
77	D-Limonene	Terpenoids	5989-27-5	2.16696e+07	2.30592e+07	1.67361e+07	1.72499e+07	1.80106e+07	1.96157e+07	1.99597e+07	1.88164e+07	2.22971e+07	2.31577e+07	2.63385e+07	1.93985e+07
78	Nonane, 4,5-dimethyl-	Hydrocarbons	17302-23-7	26224.4	30536.6	23305.4	24873.1	31237.4	29009.4	23389.7	19110.7	23130.2	26010.6	28254.9	19821.7
79	1,5-Cyclooctadiene, 3,4-dimethyl-	Hydrocarbons	21284-05-9	28635.7	32287.2	26810.9	23028.6	21493.4	26919.2	428.759	249.269	341.136	579.636	513.05	500.837
80	2,4-Imidazolidinedione, 1-methyl-	Heterocyclic compound	616-04-6	1.12437e+06	1.29834e+06	806864	881365	835277	910298	457525	498136	746463	712719	576418	472576
81	2,4-Dimethyl-2-oxazoline-4-methanol	Heterocyclic compound	39986-37-3	20608	17789.6	13760.1	18558.9	10308.6	11565.3	15893.3	15077.7	16289.6	17682	20174.8	18619.9
82	Hygrine	Heterocyclic compound	496-49-1	1.5653e+06	1.78348e+06	1.09386e+06	1.37084e+06	941542	1.22935e+06	221867	247148	448138	419659	314251	235154
83	Cyclohexanol, 2,6-dimethyl-	Alcohol	5337-72-4	1.30697e+08	1.52533e+08	1.13001e+08	1.2539e+08	9.94886e+07	1.11366e+08	9.78417e+06	1.03532e+07	1.53206e+07	1.42932e+07	1.18034e+07	1.01507e+07
84	Citronellal	Terpenoids	106-23-0	111651	219831	93317.6	103032	106963	129567	42323.8	40390.9	84504	77945.1	47876.4	43547.7
85	Benzoic acid, ethyl ester	Ester	93-89-0	33.2225	53.1528	9.46851	32.3882	60.979	35.5566	36.3165	21.1103	28.9195	49.0585	43.301	42.429
86	Bicyclo[3.1.1]hept-2-ene-2-methanol, 6,6-dimethyl-	Terpenoids	515-00-4	1.10314e+06	1.69326e+06	1.00545e+06	951943	1.01405e+06	1.23896e+06	285604	254601	357748	345331	280301	263812
87	Pyrazinamide	Heterocyclic compound	98-96-4	124246	397208	117846	87216.5	223881	317518	968.496	562.92	770.476	1309.58	1159.03	1131.42
88	trans-3-Methyl-4-octanolide	Ester	39638-67-0	47596.7	109018	64596.9	61812.1	76411.4	98866.3	44159	37069.1	52802.9	51003.7	62119	41619.7
89	Naphthalene, 1,4-dimethyl-	Aromatics	571-58-4	68796.6	222825	95218.9	68062.8	174177	170719	154450	148244	219225	202822	222120	161125
90	Dodecane, 2-methyl-6-propyl-	Hydrocarbons	55045-08-4	255909	933294	475117	379133	628365	866112	576202	505322	798566	761114	691323	574629
91	Pentanoic acid, 1-ethenyl-1,5-dimethyl-4-hexenyl ester	Ester	10471-96-2	713.582	1122.75	203.326	695.995	1304.79	754.822	793.641	461.37	631.427	1072.98	949.698	927.085
92	trans-Calamenene	Terpenoids	73209-42-4	202025	511386	301695	233586	427496	476427	336710	307523	417117	433920	500672	334356
93	1-Propanone, 1-cyclopropyl-	Ketone	6704-19-4	46334.5	27987.5	28096.7	30564.2	32558	28733.8	11511.6	12101.6	22699	13467.6	11782.1	7528.78
94	2H-Pyran-3-ol, 6-ethenyltetrahydro-2,2,6-trimethyl-	Heterocyclic compound	14049-11-7	930725	1.14939e+06	653727	646325	713409	918272	735820	808161	1.30405e+06	1.2229e+06	875492	769769
95	2,4-Dimethyl 1,4-pentadiene	Hydrocarbons	4161-65-3	121028	124658	116627	126461	122711	128288	55859.4	57245.8	75134.6	78097.8	61155.6	61478.4
96	Thiophene, 3-methyl-	Heterocyclic compound	616-44-4	13795.7	12443.8	10539.4	14754	9214.14	11078.6	5668.31	7339.17	7041.36	8306.96	4743.52	6289.8
97	Cyclobutanone, 2,2,3-trimethyl-	Ketone	1449-49-6	145421	114681	92879.8	121979	86444.7	93419.6	215.821	124.734	173.019	295.67	259.765	252.477
98	2-Hexanol	Alcohol	626-93-7	630710	620932	577068	614922	629226	568591	285607	287190	405952	402053	334391	277925
99	E-1-Methoxy-4-hexene	Hydrocarbons	134777-60-9	663522	638808	643364	660657	606356	644094	341882	348729	437297	418213	356822	344603
100	Benzene, 1,3-dimethyl-	Aromatics	108-38-3	996578	937433	763939	882402	692848	748717	637235	634591	752008	756333	678964	647831
101	4-Hexen-3-one, 5-methyl-	Ketone	13905-10-7	939129	1.03267e+06	663013	811932	610267	710517	97971.1	104005	215404	201190	145185	100577
102	Norbornadieone	Ketone	10218-02-7	78834.3	73098.3	50569.4	58846.7	48820	48454.2	7582.85	7539.58	9842.8	10766.8	6410.27	5482.69
103	CyclohexanecarboxAldehyde	Aldehyde	2043-61-0	494194	460636	389999	466246	345552	361661	349847	367491	387052	380797	317781	319761
104	5-Hepten-2-one, 6-methyl-	Ketone	110-93-0	1.07266e+06	987395	728737	1.039e+06	606277	667551	466868	479330	610571	587197	523961	475565
105	2,4,6-Octatriene, 2,6-dimethyl-	Terpenoids	673-84-7	54588	72333.8	57709.3	63706.3	52743.5	54958.3	697.53	404.005	558.886	949.765	837.855	815.244
106	1-Nonene, 4,6,8-trimethyl-	Hydrocarbons	54410-98-9	141861	179149	102184	123234	93606.4	102337	36373.3	39949.8	73716.9	61893.1	49467.7	34785.1
107	2H-Pyran-2-methanol, tetrahydro-	Heterocyclic compound	100-72-1	35889.5	40207.8	30823	29443.7	22789.2	25188.5	15322.8	14269.6	15797.7	17587.4	23152.9	14964.5
108	1,3-Hexadiene, 3-ethyl-2-methyl-	Hydrocarbons	61142-36-7	1.69423e+07	1.80599e+07	1.30393e+07	1.34914e+07	1.40627e+07	1.52647e+07	1.52956e+07	1.4454e+07	1.70139e+07	1.77263e+07	2.00607e+07	1.48345e+07
109	Pyrazine, 2-methyl-5-(1-methylethyl)-	Heterocyclic compound	13925-05-8	481562	518028	509380	491675	543524	550321	220647	206732	266242	265567	292615	217496
110	p-Cresol	Phenol	106-44-5	568394	794438	403863	497504	439454	557934	75386.4	75642.5	110618	112233	91447.8	71604.7
111	Acetic acid, heptyl ester	Ester	112-06-1	3539.83	4745.07	3126.39	3609.67	3863.35	4059.51	1337.52	1296.1	1005.11	1232.71	1519.53	878.06
112	3-Nonen-1-ol, (E)-	Alcohol	10339-61-4	364.174	572.943	103.778	355.2	665.813	385.218	451.668	264.644	332.801	549.472	519.114	534.898
113	3-Imidazol-1-ylpropanenitrile	Heterocyclic compound	23996-53-4	2.07145e+06	2.24264e+06	2.03233e+06	2.08337e+06	2.03234e+06	2.15375e+06	1.64529e+06	1.79638e+06	1.79424e+06	1.66006e+06	1.55093e+06	1.74244e+06
114	(R)-(+)-1-(p-Tolyl)ethylAmine	Amine	4187-38-6	7.07122e+06	1.38633e+07	7.19801e+06	6.64387e+06	8.69496e+06	1.03901e+07	6.96684e+06	7.24953e+06	1.03764e+07	1.00097e+07	8.93953e+06	7.44553e+06
115	Butanoic acid, 2-methyl-, hexyl ester	Ester	10032-15-2	29605.7	44546.4	35195.8	27959.6	33840.7	40315.5	378.693	220.774	302.312	513.352	448.145	443.076
116	BenzAldehyde, 4-methoxy-	Aldehyde	123-11-5	393065	448653	417115	392745	471594	473731	317982	342965	369080	364936	372688	335776
117	2,6-Octadienoic acid, 3,7-dimethyl-, methyl ester	Ester	2349-14-6	70168.6	199457	105641	91945.5	155280	175968	111374	93457.4	134304	136147	136925	112755
118	Carvone	Terpenoids	99-49-0	2.59762e+06	3.5396e+06	2.84239e+06	2.45571e+06	3.11606e+06	3.52351e+06	2.87963e+06	3.13961e+06	3.96659e+06	3.80028e+06	3.43601e+06	3.16625e+06
119	4-Methylhexyl 3-methylbutanoate	Ester	1215127-80-2	40735.4	105692	65293.2	65632	84507.2	93938.3	82839.7	70309.9	107926	113626	128931	84624.7
120	Hexanoic acid, 5-hexenyl ester	Ester	108058-81-7	100495	261571	125772	79924.8	183186	240843	866.048	503.388	688.985	1171.02	1036.41	1011.73
121	N,N-Dimethyl-1,2,3-trithian-5-Amine	Heterocyclic compound	31895-21-3	308112	923043	506240	391316	648624	889860	541326	487602	746881	714810	669345	544387
122	4-Isopropyl-6-methyl-1-methylene-1,2,3,4-tetrahydronaphthalene	Terpenoids	50277-34-4	106296	271071	130610	93421.7	194384	251759	154977	138626	196705	183844	232193	149592
123	ParAldehyde	Aldehyde	123-63-7	8.16361e+06	7.98924e+06	8.07838e+06	8.37789e+06	7.62049e+06	7.89388e+06	7.86648e+06	7.8134e+06	8.11791e+06	8.1544e+06	8.85685e+06	7.9546e+06
124	3(2H)-Furanone, dihydro-2-methyl-	Heterocyclic compound	3188-00-9	916.481	1428.37	261.565	894.079	1680.02	972.194	154463	154109	198594	199297	193970	148938
125	4-Hydroxy-3-hexanone	Ketone	4984-85-4	3361.77	1069.7	2386.35	632.854	2228.59	2462.96	452.954	262.383	364.526	619.981	545.135	529.826
126	4-Penten-1-ol, propanoate	Ester	30563-30-5	101089	98656	67236.9	83531.4	60932.7	67854.8	139148	135063	185183	180364	154412	134386
127	2,4-Heptadien-1-ol, (E,E)-	Alcohol	33467-79-7	54.2529	90.0644	16.5603	54.9591	108.704	62.6642	65.1114	37.6981	51.1741	86.922	77.4421	75.9642
128	Pyridine, 3-propyl-	Heterocyclic compound	4673-31-8	517222	530236	397971	454381	350159	389593	68325.9	65550	84294.3	83970.5	87087	65971.3
129	1,3-Cyclohexadiene, 1-methyl-4-(1-methylethyl)-	Terpenoids	99-86-5	698979	731908	683279	704617	679299	705933	48200.2	46029.3	58326.1	58177.8	51750.2	45258.6
130	Acetic acid, hexyl ester	Ester	142-92-7	15999	25994.1	10000.4	13106.3	11038.6	14835.3	3921.18	3664.38	6624.9	5782.8	4920.41	3930.3
131	1H-1,2,4-Triazole, 3-chloro-	Heterocyclic compound	6818-99-1	431.733	683.278	123.039	421.059	791.048	458.287	478.421	278.114	380.703	646.949	572.558	558.794
132	4-Heptanone, oxime	Amine	1188-63-2	71759	65451.4	44135.8	55906.6	38610.7	45375.2	2142.72	2512.73	2739.46	2625.58	2157.62	2727.35
133	2(1H)-Pyridinone	Heterocyclic compound	142-08-5	2.23948e+06	2.54285e+06	1.60749e+06	1.99019e+06	1.33916e+06	1.77402e+06	365999	392433	699858	634085	481635	389735
134	(E)-4,8-Dimethylnona-1,3,7-triene	Terpenoids	19945-61-0	36605.9	57181.3	33137.8	31158.5	33352	38937.5	5314.93	5607.85	8032.65	8187.22	16943.2	6796.97
135	2,3-Dimethylanisole	Ether	2944-49-2	34769.4	43471.9	31866.7	37079	25203.7	31590.9	436.507	253.774	347.3	590.111	522.322	509.888
136	1-Hexanol, 5-methyl-2-(1-methylethyl)-, acetate	Ester	40853-55-2	63168.5	155748	83807.9	86020.6	106310	127469	84713.2	76607.3	95636	99294.4	106289	77245.4
137	Ethyl 4-acetoxybutanoate	Ester	25560-91-2	23176.7	31817.8	25653.9	22682.6	19319.6	26241.2	21068.2	19025.2	25938.9	25289.9	21349.4	22898.3
138	BenzAldehyde, 2,4-dimethyl-	Aldehyde	15764-16-6	1.04731e+06	1.81429e+06	944284	902673	1.11484e+06	1.35829e+06	159703	180351	249548	232965	200787	186114
139	2-Hexanoylfuran	Heterocyclic compound	14360-50-0	1.40618e+07	1.71316e+07	1.46855e+07	1.30888e+07	1.59549e+07	1.69829e+07	1.48538e+07	1.54679e+07	1.7231e+07	1.69821e+07	1.64592e+07	1.56172e+07
140	Citral	Terpenoids	5392-40-5	30102.3	155040	46557.8	24542.7	76211.2	106567	14780.1	18092.1	26179.1	36810.8	28383.6	21871.7
141	Naphthalene, 2-methyl-	Aromatics	91-57-6	335822	835701	404202	317366	590756	743310	673082	614683	891444	859032	862203	689380
142	4H-Pyran-4-one, 5-hydroxy-2-(hydroxymethyl)-	Heterocyclic compound	501-30-4	7872.71	23856.6	11509.5	11077.2	17432.2	27146.2	7721.56	8524.21	9400.65	6858.16	9544.52	9420.41
143	8-Methyl-6-nonenoic Acid	Acid	21382-25-2	783.211	1236.11	223.356	764.223	1434.54	831.18	871.281	506.438	693.154	1178.12	1042.99	1017.12
144	(-)-.beta.-Bourbonene	Terpenoids	5208-59-3	733.964	1154.72	209.157	715.877	1341.89	776.375	816.296	474.573	649.474	1103.55	976.775	953.522
145	(E)-.beta.-Famesene	Terpenoids	18794-84-8	24361.2	35604.1	25048.6	19668.5	32654.8	33670	12604.4	9110.2	18539.6	19513.2	13737.1	9634.27
146	9-Oxononanoic Acid	Acid	2553-17-5	52796.4	180117	79469.6	67712.6	107026	148594	116356	100135	175452	151527	103386	103145
147	1-Pentadecene	Hydrocarbons	13360-61-7	106262	168053	147060	124372	166090	143552	119157	103023	92409.7	84285.5	114566	94948.7
148	(1S,2E,6E,10R)-3,7,11,11-Tetramethylbicyclo[8.1.0]undeca-2,6-diene	Terpenoids	24703-35-3	603.314	949.173	171.926	588.447	1103.03	638.176	670.99	390.097	533.864	907.108	802.903	783.79
149	Butanoic acid, 3,7-dimethyl-2,6-octadienyl ester, (E)-	Ester	106-29-6	79763.8	122255	97942.6	122415	139079	195832	2045.79	1180.93	1622.01	2782.77	2456.37	2396.7
150	Benzene, 1-(1,5-dimethyl-4-hexenyl)-4-methyl-	Terpenoids	644-30-4	1.35805e+06	4.28123e+06	3.10506e+06	1.86257e+06	4.29076e+06	4.24043e+06	5.08256e+06	4.78034e+06	4.93023e+06	4.88666e+06	5.4839e+06	5.06263e+06
151	Hexadecane	Hydrocarbons	544-76-3	1.09689e+06	4.95576e+06	1.90155e+06	1.15723e+06	3.17291e+06	4.30639e+06	275885	274308	435576	510531	580040	304272
152	1-Dodecene	Hydrocarbons	112-41-4	6539.32	14718.2	9196.54	10037.2	11666.1	10331.9	6382.54	6258.83	7700.7	8433.35	8807.52	7253.62
153	Pyrrole	Heterocyclic compound	109-97-7	599319	430474	377499	443829	396735	380646	19151.2	16362.9	24079.5	35361.2	33721.8	23717.2
154	1-Propene, 1,3-dichloro-, (E)-	Halogenated hydrocarbons	10061-02-6	239810	244858	260689	267405	262605	232959	257064	253993	252191	257238	256128	247519
155	Isobutyl acetate	Ester	110-19-0	7.65222e+06	7.43431e+06	7.73649e+06	7.90738e+06	7.19612e+06	7.59785e+06	7.32991e+06	7.37104e+06	7.80302e+06	7.72417e+06	7.31262e+06	7.29253e+06
156	.alpha.-Methylstyrene	Aromatics	98-83-9	29929.1	33424.3	24268.1	26283.5	20269.5	25910.9	10891.4	10691.5	12897.2	13485	12221.3	10038.7
157	2-Propenoic acid, pentyl ester	Ester	2998-23-4	15819.8	19198.4	27887.4	21393.5	13113	21694.3	160553	168844	216147	207533	184840	162663
158	Pyrazine, (2-methylpropyl)-	Heterocyclic compound	29460-92-2	4.96046e+06	4.98091e+06	3.64365e+06	4.07102e+06	2.84248e+06	3.86821e+06	646327	696893	1.31694e+06	1.11267e+06	796679	612995
159	Dehydromevalonic lactone	Ester	2381-87-5	4.84024e+06	4.74046e+06	4.38208e+06	4.72564e+06	4.64787e+06	4.67821e+06	3.40968e+06	3.71791e+06	3.86445e+06	3.56741e+06	3.38696e+06	3.64075e+06
160	3-Hexene, 1-(1-methoxyethoxy)-, (Z)-	Hydrocarbons	54340-96-4	1889.34	7307.52	1021.35	1809.49	3844.25	4709.08	234.399	134.569	184.751	317.531	277.642	272.213
161	3-Nonen-5-one	Ketone	82456-34-6	283092	382424	230642	305166	215857	224733	112232	114185	154909	142528	117875	111398
162	Nonane, 3-methyl-5-propyl-	Hydrocarbons	31081-18-2	15270.4	26273.2	11590.9	15249.5	17148	19605.3	427.688	248.779	340.541	578.534	511.553	499.951
163	Heptanoic Acid	Acid	111-14-8	225975	258875	162027	200933	148305	171851	27125	27955.1	44732	40796.1	32899.8	26754.2
164	3-Oxatricyclo[4.1.1.0(2,4)]octane, 2,7,7-trimethyl-	Terpenoids	1686-14-2	3.09095e+07	3.70987e+07	2.54907e+07	2.92825e+07	2.13394e+07	2.50865e+07	2.85648e+06	3.07481e+06	4.04041e+06	3.79105e+06	3.11635e+06	3.0229e+06
165	2-Heptenoic Acid	Acid	18999-28-5	408373	413382	282873	357886	254346	299316	42666	52685.2	79771.3	75632	59737.8	45441.1
166	4-Isopropyl-1-methylcyclohex-2-enol	Terpenoids	619-62-5	13996.4	29838.8	13505.5	9458.16	16137.8	12950	5929.7	6125.12	11398.6	12035.3	8840.77	6709.9
167	Butanoic acid, 3-hexenyl ester, (Z)-	Ester	16491-36-4	71605.1	118085	68440.8	65992.8	70390.3	86442.5	9406.77	9940.65	10862.3	9482.94	12230.4	9992.54
168	3-Methylbenzothiophene	Heterocyclic compound	1455-18-1	738890	1.13562e+06	586706	818802	437165	527969	357263	307054	594528	705977	372333	367963
169	2,6-Octadien-1-ol, 3,7-dimethyl-	Terpenoids	624-15-7	407597	682157	459694	443601	511499	597714	212676	202746	251624	245064	250772	209083
170	Acetic acid, 2-phenylethyl ester	Ester	103-45-7	713165	1.72314e+06	769367	625989	1.02345e+06	1.30348e+06	874554	864495	1.06003e+06	985092	1.0847e+06	898867
171	Phenol, 4-propyl-	Phenol	645-56-7	830324	1.33544e+06	787933	788517	863525	1.01253e+06	148072	149758	216625	202276	183275	143963
172	3-Methoxy-5-methylphenol	Phenol	3209-13-0	618180	1.04462e+06	663163	571965	764660	907795	132967	126561	157118	160328	159493	133189
173	Copaene	Terpenoids	3856-25-5	65468.7	157160	99416.6	88009.6	128906	135548	41334.2	39486.2	54377.5	55019.8	68408.8	40008.9
174	Ethyl mandelate	Ester	774-40-3	24624.6	58661.9	37118.2	30896.6	50799.4	55847.5	1115.48	648.257	887.344	1508.52	1335.03	1303.21
175	1H-3a,7-Methanoazulene, octahydro-3,8,8-trimethyl-6-methylene-, [3R-(3.alpha.,3a.beta.,7.beta.,8a.alpha.)]-	Terpenoids	546-28-1	38881.9	89730.5	58560.6	55626.5	71586.8	77992.1	258809	233148	307948	318910	424204	260295
176	2,2'-Bifuran, octahydro-	Heterocyclic compound	1592-33-2	743305	829152	553807	673374	510680	585393	113750	115453	187412	178236	148947	112566
177	1-Butanol, 3-methyl-	Alcohol	123-51-3	899310	796942	650496	625605	604822	726975	261082	265498	318156	314144	278169	246011
178	1-Hexanol	Alcohol	111-27-3	758285	490118	368074	520593	329570	362275	15443.8	15147.2	26754.8	26279.2	20052.5	14680.9
179	3-Hexanone, 2,2-dimethyl-	Ketone	5405-79-8	1.24766e+06	793825	598142	861790	548272	581615	5713.5	5098.99	10111.5	10120	7740.65	4554.89
180	2-Hepten-1-ol, (E)-	Alcohol	33467-76-4	906367	781059	511854	759564	452901	521970	157876	162475	265167	256983	195082	161129
181	N,N-Dimethylhexanamide	Amine	5830-30-8	13049.2	12687	7719.34	10262.8	8077.16	9729.96	3640.14	1192.84	1314.66	3678.4	1428.9	2437.22
182	1H-Tetrazole	Heterocyclic compound	288-94-8	48344.1	114203	37052.8	58416.6	69436.1	95985.7	25069.6	18144.1	26568.4	24962.3	32777.7	23291.4
183	3,4-Hexanedione, 2,2,5-trimethyl-	Ketone	20633-03-8	46.3705	72.9371	12.7207	45.0922	69.9432	45.2089	59.3763	33.9973	44.6239	77.8851	70.4455	69.6065
184	trans-.beta.-Ocimene	Terpenoids	3779-61-1	2.24782e+06	2.42347e+06	1.80888e+06	2.06008e+06	1.53459e+06	1.76101e+06	85048	71556.5	106814	98468.6	85761.3	78121.4
185	7-Octen-2-ol, 2,6-dimethyl-	Terpenoids	18479-58-8	1.07861e+09	1.07898e+09	7.76062e+08	9.57728e+08	6.50031e+08	7.67853e+08	1.25654e+08	1.28426e+08	2.16564e+08	2.13445e+08	1.63952e+08	1.24081e+08
186	Benzene, n-butyl-	Aromatics	104-51-8	834945	965750	638457	692118	682674	777893	232642	219452	265620	274084	298974	229351
187	Fenchone	Terpenoids	1195-79-5	2.16848e+07	2.63475e+07	1.77131e+07	2.04047e+07	1.46773e+07	1.72671e+07	2.12937e+06	2.26833e+06	3.0155e+06	2.71712e+06	2.26093e+06	2.24992e+06
188	1H-Pyrazole-1-carboximidamide, 3,5-dimethyl-	Heterocyclic compound	22906-75-8	4.043e+07	5.11679e+07	3.29338e+07	3.91247e+07	2.62699e+07	3.12527e+07	1.21223e+07	1.29925e+07	1.69542e+07	1.57657e+07	1.26852e+07	1.27078e+07
189	2-Methyl-6-methyleneocta-2,7-dien-4-one	Terpenoids	539-70-8	338.061	525.772	97.3085	331.619	624.835	361.622	378.466	220.271	300.312	511.518	453.521	442.431
190	2-Nonenal, (E)-	Aldehyde	18829-56-6	6.33279e+06	5.77941e+06	6.28026e+06	6.28695e+06	5.79181e+06	6.02021e+06	4.77219e+06	5.22694e+06	5.56886e+06	5.05677e+06	4.75124e+06	5.1481e+06
191	cis-Chrysanthenol	Terpenoids	55722-60-6	421974	658774	398808	403038	399674	446062	262606	287784	313032	269694	261742	281620
192	Undecane, 5,7-dimethyl-	Hydrocarbons	17312-83-3	25900.2	41593.5	25037.2	23816.4	31084.8	35365.6	4115.92	2899.43	4201.67	4883.98	5920.34	3000.09
193	4-Decenal, (E)-	Aldehyde	65405-70-1	53867.7	104356	62661.5	55975.3	78503.4	97477.4	64386.6	68670.8	104394	94979.4	79223.5	82934.6
194	2,6-Octadienenitrile, 3,7-dimethyl-, (Z)-	Nitrogen compounds	31983-27-4	246215	597499	234180	200013	329128	428069	802.305	465.532	639.072	1087	962.849	937.116
195	Benzothiazole	Heterocyclic compound	95-16-9	115869	223085	105397	101920	139708	163575	71204.6	53255.9	98315.7	89042.2	82103.9	71788.2
196	Linalyl acetate	Terpenoids	115-95-7	514531	1.591e+06	454145	366684	788178	1.17621e+06	829.604	481.369	652.024	1120.9	978.886	968.383
197	2,4-Decadien-1-ol	Alcohol	14507-02-9	665.48	1046.98	189.641	649.081	1216.68	703.934	740.129	430.292	588.873	1000.58	885.635	864.552
198	(2,2,6-Trimethyl-bicyclo[4.1.0]hept-1-yl)-methanol	Alcohol	78996-11-9	229324	451049	249685	226526	312744	386380	145446	135157	184113	175379	197238	157396
199	Butyramide, 2-cyano-2-ethyl-	Amine	18705-38-9	442.69	696.51	126.328	432.084	808.808	468.134	492.776	286.384	391.755	665.646	589.182	575.194
200	4-Methylthiazole	Heterocyclic compound	693-95-8	147493	246095	140274	159819	168775	184640	689477	694475	881952	878604	774336	664679
201	Di-epi-.alpha.-cedrene-(I)	Terpenoids	21996-77-0	81108.8	192500	105393	93969	144184	161793	77621.3	73122.8	90360.7	89879.4	100599	71121
202	Tridecane, 4,8-dimethyl-	Hydrocarbons	55030-62-1	7712.62	19205.6	13331	12226.5	15321.9	23344.8	14427.3	13894.1	14169.3	15072.2	16584.5	10299.9
203	1,2,3-Benzenetriol	Phenol	87-66-1	10125.3	32859.6	14829.1	14017.9	25915.2	26499	15406.6	11535.9	17173.9	18544.1	22361.3	14750.5
204	Hexanoic acid, 3-hexenyl ester	Ester	84434-19-5	709.255	1055.72	192.949	671.057	1228.53	709.904	746.303	433.881	593.785	1008.92	893.022	871.763
205	Ethyl 9-decenoate	Ester	67233-91-4	956.521	1379.26	273.156	936.343	1681.64	967.411	1040.85	605.377	827.603	1404.76	1242.21	1210.22
206	2-Butanone, 4-(2,6,6-trimethyl-1,3-cyclohexadien-1-yl)-	Ketone	20483-36-7	179116	445885	260312	211800	324453	391502	871893	775135	1.01675e+06	1.02891e+06	1.31791e+06	861936
207	6-Methyl-6-(5-methylfuran-2-yl)heptan-2-one	Ketone	50464-95-4	83188	203027	78635.7	64735.5	141423	230825	109208	102776	157210	146424	136846	105823
208	2H-Indol-2-one, 1,3-dihydro-	Heterocyclic compound	59-48-3	320232	1.21937e+06	437391	291367	741235	1.13983e+06	273364	257831	399779	363502	260678	292619
209	1-Propanone, 1-(4-methoxyphenyl)-	Ketone	121-97-1	725.545	1141.62	206.725	707.662	1326.74	767.479	806.952	469.093	642.008	1091.01	965.64	942.647
210	Tetradecane, 2,6,10-trimethyl-	Hydrocarbons	14905-56-7	49956.8	230999	100436	69180.7	158572	228192	140344	118019	198408	194940	182963	136543
211	1,6,10-Dodecatrien-3-ol, 3,7,11-trimethyl-	Terpenoids	7212-44-4	1468.83	2310.86	418.57	1432.63	2685.43	1553.7	1639.53	952.828	1299.75	2208.45	1955.35	1912.59
212	Ledol	Terpenoids	577-27-5	35203.9	124638	37574.9	23075.6	76290.4	91876.2	1960.29	1133.21	1555.32	2663.17	2352.09	2295.19
213	Acetic acid, (4,6,8,9-tetramethyl-3-oxabicyclo[3.3.1]non-6-en-1-yl)methyl ester	Ester	309722-81-4	1397.89	2237.02	399.38	1370.94	2597.25	1504.06	1603.93	921.78	1265.29	2132.1	1874.22	1861.91
214	Apocynin	Ketone	498-02-2	200112	602772	409973	316420	449474	573599	536512	523543	638478	629187	495694	556309
215	Toluene	Aromatics	108-88-3	3.74454e+06	3.76817e+06	3.35178e+06	3.78902e+06	3.00676e+06	3.32247e+06	517229	500248	601844	604825	555742	512951
216	2-Furanmethanol	Alcohol	98-00-0	167971	131402	125870	145171	122842	117499	38973.4	40541.4	47108.7	49193.7	39659.7	38275.5
217	2-Hexenal, (E)-	Aldehyde	6728-26-3	1.91774e+06	1.20306e+06	1.08058e+06	1.33531e+06	1.16277e+06	998178	397.787	231.257	316.679	538.109	476.101	464.667
218	4-Hexen-3-one	Ketone	2497-21-4	420117	322542	270207	350447	254822	267042	229.626	132.61	183.774	312.939	276.03	269.359
219	Phenol	Phenol	108-95-2	8.15497e+06	7.31289e+06	5.26872e+06	5.77417e+06	6.07427e+06	6.12979e+06	3.18488e+06	3.81234e+06	5.35066e+06	5.43407e+06	4.3025e+06	3.37207e+06
220	Ethyl (methylthio)acetate	Ester	4455-13-4	15887	19227.2	10886.4	14912.7	11741.5	16050.5	8754.41	8331.69	13961.3	12741	8878.61	8310.15
221	3-Pentenoic Acid, 2,2-dimethyl-	Acid	16642-52-7	25692.9	24053.9	18768.6	22587	19052.8	16031.7	520.802	302.371	416.87	709.893	625.429	608.719
222	Benzyl Alcohol	Alcohol	100-51-6	6.91149e+06	7.63307e+06	3.81568e+06	4.71895e+06	5.30731e+06	5.00988e+06	464352	553253	1.10719e+06	1.12693e+06	889642	587215
223	Butanoic Acid, 3-methylbutyl ester	Ester	106-27-4	384809	607675	533443	504278	530428	551188	523128	444361	583920	601252	574274	468417
224	Pyrazine, 2-methoxy-3-(1-methylethyl)-	Heterocyclic compound	25773-40-4	2.60342e+06	3.19852e+06	2.07834e+06	2.43672e+06	1.69434e+06	2.0677e+06	190217	200803	249963	239118	206534	201164
225	3-Methyl-2-(2-methyl-2-butenyl)-furan	Heterocyclic compound	15186-51-3	642420	795012	508242	593391	414854	502632	70450.4	76411.8	86844.7	83764.1	72186.3	76812
226	2-((3,3-Dimethyloxiran-2-yl)methyl)-3-methylfuran	Heterocyclic compound	92356-06-4	380372	497241	307121	287281	317672	370778	38356.3	45474.6	83515.6	76146.1	60661	44821.4
227	L-.alpha.-Terpineol	Terpenoids	10482-56-1	2.73388e+06	4.44571e+06	2.41397e+06	2.32734e+06	2.55967e+06	3.09768e+06	660057	697079	1.04265e+06	951911	849439	683152
228	(E)-2,6-Dimethylocta-3,7-diene-2,6-diol	Alcohol	51276-34-7	154100	285823	158739	149421	178151	212397	61425.1	58992.9	92791.6	89695.8	79304.8	65991.7
229	Naphthalene	Aromatics	91-20-3	7.12028e+06	1.27198e+07	8.00957e+06	7.67698e+06	8.42289e+06	9.91298e+06	1.50361e+07	1.5339e+07	1.90495e+07	1.82834e+07	1.70097e+07	1.54489e+07
230	Propanedioic acid, amino-, diethyl ester	Ester	6829-40-9	489.108	773.238	139.421	477.349	894.947	518.283	541.203	314.627	430.59	731.679	647.615	632.196
231	Geraniol	Terpenoids	106-24-1	741962	2.44689e+06	683957	506468	1.31786e+06	1.86959e+06	67521.5	69041.9	84402.5	108316	97521.2	59616.5
232	Geranyl formate	Ester	105-86-2	68700.8	142406	97606.1	88045.7	114314	120599	66226.2	59081.7	79110	89116.7	96359.7	65246.7
233	Indole, 3-methyl-	Heterocyclic compound	83-34-1	1122.61	1639.4	320.032	1097.03	2032.85	1153.69	2858.61	3615.09	3001.17	3382.57	4186.21	3055.69
234	Butyl caprylate	Ester	589-75-3	10193.8	32253.2	14356.3	9980.3	22548.1	27433.5	8312.66	6435.2	6578.37	7121.23	10742.1	4134.86
235	Butanoic acid, octyl ester	Ester	110-39-4	800.829	1259.92	228.211	781.095	1464.14	847.104	894.452	518.462	708.642	1204.08	1065.76	1042.14
236	3-Hexanone, 1-phenyl-	Ketone	29898-25-7	40803.9	88817.6	58488.4	47323.7	78270.5	93588.7	1061.87	617.082	844.684	1436.05	1270.88	1240.59
237	Pyridine, 3-(3,4-dihydro-2H-pyrrol-5-yl)-	Heterocyclic compound	532-12-7	1090.86	1716.22	310.862	1063.98	1994.41	1153.9	1213.23	705.342	965.29	1640.16	1451.75	1417.19
238	3-Cyclohexene-1-methanol, .alpha.,.alpha.,4-trimethyl-, propanoate	Terpenoids	80-27-3	531927	1.31118e+06	581257	468237	911506	1.29042e+06	669395	582498	849219	901675	789022	594163
239	3,5,9-Undecatrien-2-one, 6,10-dimethyl-	Ketone	141-10-6	1584.96	2028.55	448.408	1519.96	2690.19	1386.09	1547.72	894.127	1227.59	2103.82	1857.63	1812.6
240	(2E)-2-(Acetylhydrazono)propanoic acid	Acid	64096-81-7	7370.78	44715.4	21798.5	12633.6	24430.5	57164.4	23749.3	17172.9	34585.6	33533.6	22059.3	26466.1
241	Epizonarene	Terpenoids	41702-63-0	14126.9	23387.1	14144.9	10598.2	20098.8	17804.7	19309	18026.1	21862.4	24933.1	28496.8	18325.9
242	.beta.-Guaiene	Terpenoids	88-84-6	504657	1.45327e+06	739398	609408	934932	1.35041e+06	991390	924775	1.39697e+06	1.30284e+06	917986	1.03456e+06
243	Aristolochene	Terpenoids	26620-71-3	1.32469e+06	4.25394e+06	2.91534e+06	1.77447e+06	4.40252e+06	4.21763e+06	4.45007e+06	4.1223e+06	4.30211e+06	4.35403e+06	4.50805e+06	4.46088e+06
244	Benzyl tiglate	Ester	37526-88-8	890.18	994.749	174.493	646.71	1153.51	668.808	723.064	480.976	540.174	925.903	806.002	868.617
245	(3-Bromo-1-methylpropoxymethyl)benzene	Aromatics	51666-29-6	595.5	940.057	164.776	559.095	1079.47	631.978	1094.88	645.689	784.583	1402.84	1202.35	1322.06
246	Butylated Hydroxytoluene	Aromatics	128-37-0	795.21	1251.54	226.505	775.601	1454.64	841.192	884.476	514.057	703.617	1196.02	1058.51	1033.29
247	Benzoic acid, 1-methylethyl ester	Ester	939-48-0	806800	1.48176e+06	792149	734051	981108	1.19718e+06	126408	142697	253338	240627	200799	139521
248	Benzene, 1,4-dichloro-	Aromatics	106-46-7	186921	190844	147480	193700	120148	130900	70728.3	72538.5	116606	111779	94316.1	72915.5
249	.beta.-Myrcene	Terpenoids	123-35-3	1.09541e+06	1.15215e+06	847465	960013	724927	833495	158761	152427	183503	188179	196182	155574
250	Acetamide	Amine	60-35-5	101960	98501.7	97658.8	98687	76387.6	81174.8	15081.1	19337.4	41765.7	45255.2	29786.4	18683.7
251	3-Pentyn-1-ol	Alcohol	10229-10-4	24384.4	26933.9	21637.2	29703.6	24521.2	22051.3	22945.4	25291.1	33047.3	31028.1	29866.2	25333.4
252	2-Piperidinimine	Heterocyclic compound	22780-54-7	5.6667e+06	4.60104e+06	4.24933e+06	4.13849e+06	4.18576e+06	4.27265e+06	3.11653e+06	3.18648e+06	4.01417e+06	3.96265e+06	3.30156e+06	3.17541e+06
253	Ethylbenzene	Aromatics	100-41-4	236609	236205	210437	222093	210285	208078	205454	204692	213213	216504	214917	201198
254	Hydrazine, 1,1-bis(2-methylpropyl)-	Nitrogen compounds	16596-38-6	12221.9	12177.4	7680.01	8662.56	8358.01	9262.21	543.064	315.58	434.244	739.053	651.407	634.139
255	3(2H)-Thiophenone, dihydro-2-methyl-	Heterocyclic compound	13679-85-1	462.06	714.96	124.466	436.977	806.903	468.925	454.805	264.88	363.963	619.312	545.118	532.732
256	Octanoic acid, methyl ester	Ester	111-11-5	20782.2	34664.3	17984.6	15629.8	22131	21004.6	2036.9	1700.57	2114.16	1997.01	1804.38	2145.49
257	Benzene, nitro-	Aromatics	98-95-3	393687	819460	252437	733649	182233	334613	15966.2	20063.2	38089.1	34409.8	25403.5	16722.9
258	Propanoic acid, 2,2-dimethyl-, pentyl ester	Ester	2313-68-0	364446	477496	415737	394017	423362	439368	376130	317314	387758	409531	448944	339111
259	2,7-Octadien-4-ol, 2-methyl-6-methylene-, (S)-	Terpenoids	35628-00-3	32.6994	51.5137	9.3329	31.9183	60.0039	34.964	35.0854	20.439	27.9341	47.4643	41.5783	41.0536
260	Cyclopentanecarbonitrile, 3-(1-methylethylidene)-	Nitrogen compounds	89683-72-7	4.44525e+06	4.43113e+06	4.41965e+06	4.42456e+06	4.37092e+06	4.55289e+06	3.34814e+06	3.65091e+06	3.8896e+06	3.58991e+06	3.33696e+06	3.55403e+06
261	2-Methylbutanoic anhydride	Others	1468-39-9	12437.4	20576.6	12822.5	16520.9	13194.5	14227.5	409.861	238.285	326.169	554.276	490.732	478.801
262	Cyclohexanol, 1-methyl-4-(1-methylethylidene)-	Terpenoids	586-81-2	810578	1.50482e+06	841184	783287	948406	1.12671e+06	705602	743794	1.06752e+06	1.01595e+06	899498	748910
263	3,6-Dimethyl-2,3,3a,4,5,7a-hexahydrobenzofuran	Heterocyclic compound	70786-44-6	388407	631534	320407	309727	342866	426886	102922	101390	159153	147359	117048	103835
264	4-Phenyl-2-butanol	Alcohol	2344-70-9	111003	120638	111736	101029	132708	130912	107523	120256	124768	123826	116290	115627
265	Ethanone, 1-(4-ethylphenyl)-	Ketone	937-30-4	35033.4	62348.4	31691.6	33823.9	44552.3	50918.9	827.478	480.737	658.641	1118.66	988.815	966.555
266	1,2,4,5-Tetrazine-3,6-diAmine	Heterocyclic compound	19617-90-4	50240.9	115857	81938.3	72614.7	96799.9	116360	93054.1	79834.5	107732	112258	128994	94358.9
267	Cyclohexane, 1-ethenyl-1-methyl-2,4-bis(1-methylethenyl)-, (1.alpha.,2.beta.,4.beta.)-	Terpenoids	33880-83-0	77312.4	134950	75775.7	95890.2	83732.2	110309	39907.8	31472.9	47044.2	35986	42690.7	37251.4
268	Benzeneacetic acid, 2-methylpropyl ester	Ester	102-13-6	16347.5	26888.3	19354	18405.4	28258.5	26949.9	817.342	477.947	672.431	1134.92	989.247	958.669
269	(1R,3aR,4aR,8aR)-1,4,4,6-Tetramethyl-1,2,3,3a,4,4a,7,8-octahydrocyclopenta[1,4]cyclobuta[1,2]benzene	Terpenoids	94482-89-0	13779.8	41387.3	27849.7	21971.7	34432.5	35254	37335.5	29084.7	38209.8	45672.9	60431.1	39216.1
270	Propanoic acid, 2-methyl-, 2-phenylethyl ester	Ester	103-48-0	714.181	2154.69	1135.48	981.845	1656.56	1946.93	75.5139	43.9018	60.0815	102.087	90.3595	88.2085
271	1,3-Dioxolane-2,2-diethanol	Alcohol	5694-95-1	32833.7	112351	39441	25632.3	65140.1	87541.4	837.253	486.122	665.689	1133	1003.25	976.69
272	trans-.alpha.-Bergamotene	Terpenoids	13474-59-4	14971.3	53317.6	26110.9	26680.6	39178.4	41495.3	1105.16	642.265	879.139	1494.55	1322.67	1291.15
273	1-iodo-Decane	Halogenated hydrocarbons	2050-77-3	32193.1	112175	67024.1	46931.3	84677.7	93494.2	67039	57683.9	89972.5	95222.1	99684.9	65422.6
274	(1S,4S,4aS)-1-Isopropyl-4,7-dimethyl-1,2,3,4,4a,5-hexahydronaphthalene	Terpenoids	267665-20-3	19166.4	58784.3	25800.2	15207.4	18462.4	23394.4	7627.92	4187.73	13464.2	10638.8	9232.58	5187.25
275	3a,7-Methano-3aH-cyclopentacyclooctene, 1,4,5,6,7,8,9,9a-octahydro-1,1,7-trimethyl-, [3aR-(3a.alpha.,7.alpha.,9a.beta.)]-	Terpenoids	469-92-1	46542	128710	77621.5	69949.2	95874.4	115185	42271.1	38360.1	51514.7	54347.4	78332.6	40450.3
276	Pentanoic acid, phenylmethyl ester	Ester	10361-39-4	16795.9	29607.8	19163.3	20073.7	22593.9	27937.3	9178.53	7345.96	15604.8	12513.8	12268.9	8073.16
277	Pentyl octanoate	Ester	638-25-5	114361	344496	277579	164974	393725	341704	354552	343730	326080	332056	389011	336463
278	Undecylenic Acid	Acid	112-38-9	383094	1.24881e+06	827067	504323	1.22613e+06	1.25167e+06	1.23757e+06	1.12202e+06	1.25863e+06	1.24221e+06	1.24129e+06	1.22951e+06
279	.alpha.-Farnesene	Terpenoids	502-61-4	778.345	1225.9	221.497	759.129	1425.31	823.413	865.843	502.926	688.593	1171.41	1036.5	1011.76
280	Pantolactone	Ester	599-04-2	10040.6	14663.2	8959.9	9433.98	9039.24	10975.8	2306.43	2831	2205.25	3010.62	4472.06	2472.24
281	1,7-Nonadiene, 4,8-dimethyl-	Hydrocarbons	62108-28-5	1.75772e+06	1.8988e+06	1.34777e+06	1.41995e+06	1.41332e+06	1.56505e+06	1.64042e+06	1.57057e+06	1.80786e+06	1.8783e+06	2.135e+06	1.6127e+06
282	2,5-Octanedione	Ketone	3214-41-3	828928	627002	469745	625269	419573	461338	191465	205194	320365	329903	239744	200408
283	2-Pentyn-1-ol	Alcohol	6261-22-9	17974	30113.5	26965.9	31712.8	20009.2	11144.4	31146.5	19645.3	28521.2	27767.3	26418.5	22574.4
284	1,4-Cyclohexadiene, 1-methyl-	Hydrocarbons	4313-57-9	85807.6	87407.6	72115.1	77660.8	62340.9	66701.8	29258.9	26201.4	34118.8	31266.9	33285	34891
285	Cyclohexanone	Ketone	108-94-1	2.12104e+06	1.93968e+06	1.30819e+06	1.95173e+06	1.04666e+06	1.19977e+06	182121	195236	428207	429387	336360	196664
286	Nonane	Hydrocarbons	111-84-2	769179	700359	453960	689567	357821	424075	79028.7	86041.8	157421	161330	120910	84899.5
287	2-Octanol	Alcohol	123-96-6	208429	198793	135335	175301	121611	129606	28869.5	27680.2	40675.4	46810.8	35791.3	24710.5
288	3,6-Heptadien-2-ol, 2,5,5-trimethyl-, (E)-	Alcohol	26127-98-0	144769	148867	99694.4	116071	105005	114734	32300.9	31950	44050.3	43113.1	41903.7	32837.4
289	2-Acetylpyrrolidine	Heterocyclic compound	60026-20-2	105.555	166.141	30.192	103.07	194.702	111.958	123.542	70.5568	92.2728	157.046	140.755	142.143
290	o-Cymene	Terpenoids	527-84-4	5.68012e+06	6.03398e+06	4.28342e+06	4.61621e+06	4.39773e+06	4.91951e+06	2.07825e+06	2.00139e+06	2.46307e+06	2.53126e+06	2.56099e+06	2.05065e+06
291	(E)-2-Octenal	Aldehyde	2548-87-0	136726	154199	116285	122887	156165	101020	101944	107026	123683	122441	113500	105794
292	1,2-Cyclohexanedione	Ketone	765-87-7	621847	718508	472509	542838	478630	508669	301796	327577	415927	379056	341510	322288
293	1,5-Heptadien-4-one, 3,3,6-trimethyl-	Terpenoids	546-49-6	2.11174e+06	2.07309e+06	2.00324e+06	2.09169e+06	1.59685e+06	2.06351e+06	1.73108e+06	1.86427e+06	2.19982e+06	2.09404e+06	1.91153e+06	1.79852e+06
294	Formic acid, phenylmethyl ester	Ester	104-57-4	459982	498800	401052	408086	367637	346156	94082.4	105438	154476	145294	122990	99227.7
295	3-Acetyl-2,5-dimethyl furan	Heterocyclic compound	10599-70-9	2.15052e+06	2.65868e+06	1.75205e+06	2.06993e+06	1.3606e+06	1.61851e+06	513934	556777	670576	681572	548132	547381
296	Undecane	Hydrocarbons	1120-21-4	4.40357e+06	5.50524e+06	3.87276e+06	4.39694e+06	3.42059e+06	3.84414e+06	1.08456e+06	1.08502e+06	1.35303e+06	1.33379e+06	1.43449e+06	1.09903e+06
297	Bicyclo[3.1.0]hexan-3-one, 4-methyl-1-(1-methylethyl)-	Terpenoids	1125-12-8	31892.6	43515.3	27142.5	30584.7	23095.7	33819.4	469.899	273.91	384.14	651.635	572.663	550.114
298	Bicyclo[3.1.1]hept-3-en-2-one, 4,6,6-trimethyl-, (1S)-	Terpenoids	1196-01-6	2.62213e+06	3.75421e+06	2.35827e+06	2.41861e+06	2.31936e+06	2.69601e+06	316875	316434	455513	403270	366971	327118
299	trans,cis-2,6-Nonadien-1-ol	Alcohol	28069-72-9	486016	1.19416e+06	520327	492010	603202	842324	131870	130774	155916	112327	36950.8	135324
300	Propanoic Acid, 2-methyl-	Acid	79-31-2	46348.3	45775.7	42394.4	50623.9	35776.2	40378.5	45181.2	47204	47959.9	47468.3	49540	44692.4
301	TRANS-ANETHOLE	Aromatics	4180-23-8	22018.6	53657.1	39198.8	36299.2	42246.3	41738	38902.3	35898.9	49530.4	49951.6	51894.8	40880.7
302	4-Decenoic acid, methyl ester, Z-	Ester	7367-83-1	171889	283234	144066	172967	122350	147465	80771.4	67948.7	120825	143422	75233.8	79946.9
303	cis-3-Hexenyl cis-3-hexenoate	Ester	61444-38-0	806.02	1269.78	229.306	786.112	1476.49	852.711	896.67	520.733	713.043	1213.31	1073.5	1047.87
304	Tetradecane	Hydrocarbons	629-59-4	9.33055e+06	1.76231e+07	1.14348e+07	9.99956e+06	1.40103e+07	1.51411e+07	1.40637e+06	1.25188e+06	1.69881e+06	1.75767e+06	2.13934e+06	1.39512e+06
305	5,9-Undecadien-2-one, 6,10-dimethyl-, (Z)-	Ketone	3879-26-3	23244.9	65986.3	39126.9	27578.7	50636.6	50314.4	1177.54	684.262	936.671	1592.57	1409.36	1375.76
306	Cyclohexanepropanoic Acid, 2-propenyl ester	Ester	2705-87-5	6233.29	10925.7	8776.71	7028.06	8931.74	12486.1	1014.07	589.343	806.689	1371.34	1213.64	1184.72
307	1-Cyclohexene-1-carboxylic acid, 4-(1-methylethenyl)-	Terpenoids	7694-45-3	76241.9	240732	156088	108194	190297	234959	192817	178849	209990	207087	177120	190639
308	Tridecanal	Aldehyde	10486-19-8	859.323	1351.99	244.868	838.146	1571.17	908.982	955.724	555.617	760.397	1292.07	1143.63	1116.4
309	Naphthalene, 2,6-dimethyl-	Aromatics	581-42-0	153067	572303	211507	144258	401312	560291	176296	152892	289745	265759	280163	177413
310	Furaneol	Heterocyclic compound	3658-77-3	1.56964e+07	1.69767e+07	1.34583e+07	1.47553e+07	1.18041e+07	1.29687e+07	1.05038e+07	1.15777e+07	1.48798e+07	1.4014e+07	1.2252e+07	1.1136e+07
311	3-n-Propyl-2-pyrazolin-5-one	Heterocyclic compound	29211-70-9	131572	144494	94650.9	117874	87381.8	99417.1	15248.9	16549.4	28849.5	27074.7	19406.6	14729.9
312	2-Oxepanone	Ester	502-44-3	419588	477149	322534	363431	307522	344143	263645	301902	334731	303006	285926	280789
313	Acetic acid, phenyl ester	Ester	122-79-2	3.8031e+06	7.22131e+06	2.27371e+06	2.93166e+06	5.37852e+06	6.89122e+06	127351	154839	319977	423819	250568	155161
314	1H-Imidazole-4-methanol	Heterocyclic compound	822-55-9	38.4723	60.5272	10.9634	37.5243	70.3382	40.6954	48.1305	28.4884	35.9401	61.6319	56.9192	56.6451
315	2-Thiophenemethanethiol	Heterocyclic compound	6258-63-5	8.35013e+06	1.026e+07	6.87515e+06	8.11957e+06	5.58994e+06	6.6479e+06	1.72127e+06	1.87116e+06	2.54319e+06	2.33071e+06	1.84648e+06	1.7355e+06
316	2-Acetyl-3-methylpyrazine	Heterocyclic compound	23787-80-6	1.02124e+06	1.18538e+06	833315	913124	824953	929869	93445.6	90441.8	122314	118736	111164	92185.1
317	6-Ethyl-5,6-dihydro-2H-pyran-2-one	Heterocyclic compound	19895-35-3	1.85544e+06	1.85051e+06	1.97269e+06	1.77282e+06	1.73592e+06	1.88025e+06	1.49817e+06	1.65414e+06	1.57531e+06	1.47333e+06	1.49783e+06	1.61808e+06
318	Phenol, 3-methyl-	Phenol	108-39-4	297629	466490	198808	245182	234557	304985	27073.7	26880.7	41711	45493.7	37819.4	33348.5
319	Cyclohexanone, 2,2,6-trimethyl-	Ketone	2408-37-9	5.25783e+06	5.45319e+06	3.63027e+06	4.6812e+06	2.9551e+06	3.54069e+06	790297	826199	1.13993e+06	1.03142e+06	928716	833076
320	BenzenAmine, N,N-dimethyl-	Amine	121-69-7	1.17857e+06	1.45357e+06	924831	1.13127e+06	767248	920110	111542	122688	140757	131440	115795	122166
321	Benzoic acid, methyl ester	Ester	93-58-3	313985	321363	250137	293532	214351	254373	32038.2	31744.7	36040.8	37145.3	36813.4	28250.5
322	Thujone	Terpenoids	546-80-5	3.63256e+06	4.51923e+06	2.91145e+06	3.50938e+06	2.35443e+06	2.78847e+06	747413	836840	1.1009e+06	1.03177e+06	827028	811141
323	Benzenemethanethiol	Sulfur compounds	100-53-8	2.29242e+06	2.61972e+06	1.77384e+06	2.06774e+06	1.59961e+06	1.8973e+06	300200	316387	449198	441888	377595	314905
324	Benzene, (1-methoxypropyl)-	Aromatics	59588-12-4	4.97486e+07	5.99141e+07	4.11407e+07	4.74545e+07	3.54694e+07	4.08543e+07	2.92055e+06	3.12481e+06	4.38889e+06	4.11075e+06	3.38076e+06	3.10558e+06
325	2-Isopropyl-5-methylhex-2-enal	Aldehyde	35158-25-9	1.27218e+06	1.44553e+06	982331	1.26713e+06	845569	1.08761e+06	131689	149863	118766	143986	115645	128125
326	Bicyclo[3.1.1]heptan-3-one, 2,6,6-trimethyl-, (1.alpha.,2.beta.,5.alpha.)-	Terpenoids	15358-88-0	423910	645572	333647	342637	355872	475351	62895.1	65260.2	96422.4	97866.3	85357	63237.1
327	Pinocamphone	Terpenoids	547-60-4	396675	394747	385142	394744	394550	420742	334118	365442	379025	359461	344554	371549
328	n-Amyl isovalerate	Ester	25415-62-7	1.32377e+06	1.56057e+06	1.13904e+06	1.24448e+06	887847	1.04532e+06	113314	120914	146572	140009	122834	127989
329	Benzene, 1-ethyl-3,5-dimethyl-	Aromatics	934-74-7	419972	460826	381955	393161	417370	441272	256740	240939	267529	275035	308576	252097
330	Isophorone	Ketone	78-59-1	74051.5	117873	72426.4	71301.2	69688.1	85853.9	157412	170748	271295	242852	215436	184711
331	Cyclohexanone, 5-methyl-2-(1-methylethyl)-, trans-	Terpenoids	89-80-5	7.82846e+06	1.03499e+07	7.50192e+06	7.54346e+06	7.40013e+06	8.09978e+06	5.51547e+06	5.9978e+06	6.52454e+06	5.99154e+06	5.54038e+06	5.83993e+06
332	Myroxide	Terpenoids	28977-57-3	30282.6	26061.4	22966.2	23945.4	18859	21671.3	596.045	346.654	436.872	748.923	700.198	692.38
333	2H-Pyran, 3,6-dihydro-4-methyl-2-(2-methyl-1-propenyl)-	Terpenoids	1786-08-9	138080	234773	117893	125822	130065	156154	23946.4	21950.1	39643.3	34445.5	19727.6	23123.5
334	1-Nonanol	Alcohol	143-08-8	2726.06	2540.03	1961.32	2178.01	1905.12	2121.16	8.89955	5.1954	7.07699	11.9659	10.6021	10.4179
335	BenzAldehyde, 3-ethyl-	Aldehyde	34246-54-3	176098	297232	160294	167212	171856	214910	190300	246775	293523	241350	216484	204086
336	Bicyclo[3.1.0]hex-3-en-2-one, 4-methyl-1-(1-methylethyl)-	Terpenoids	24545-81-1	237287	350622	231458	229014	215914	243746	229092	262141	233891	213361	192317	253361
337	Butanethioic acid, 3-methyl-, S-(1-methylpropyl) ester	Ester	2432-91-9	2593.62	3936.49	2708.02	2740.08	3207.49	3325.69	1486.42	1396.41	1608.88	1842.75	1103.15	1689.42
338	2-Methylisoborneol	Terpenoids	2371-42-8	3.67412e+06	4.73758e+06	3.71101e+06	3.50066e+06	4.17425e+06	4.41872e+06	2.63161e+06	2.68622e+06	3.58523e+06	3.55367e+06	3.14919e+06	2.69768e+06
339	Acetic acid, octyl ester	Ester	112-14-1	58575.9	123896	87139.5	83723	104472	109738	79621.7	69472.4	91514.4	95243.6	105996	68933.4
340	cis-3-Hexenyl-.alpha.-methylbutyrate	Ester	53398-85-9	89661.7	171436	95278.8	83164.9	108096	134346	17853.2	16262.3	21377.6	22490.9	27453.8	17902.7
341	Hexanoic acid, butyl ester	Ester	626-82-4	28129.7	50554.4	33700.9	34474.3	38143.6	39154.5	10103.1	11452.8	13136.5	14858.1	17471.3	11427.6
342	2(5H)-Furanone, 5-ethyl-3-hydroxy-4-methyl-	Heterocyclic compound	698-10-2	6.57017e+06	8.8602e+06	7.14466e+06	6.45899e+06	8.35327e+06	8.70085e+06	6.26513e+06	6.81385e+06	8.41455e+06	8.38549e+06	7.88705e+06	6.71116e+06
343	2-Nonenenitrile	Nitrogen compounds	29127-83-1	248140	417471	210583	187941	232715	261697	57717.8	60994.8	92890.5	85566.8	66737.4	61960.1
344	spiro[3-oxatricyclo[3.3.1.02,4]nonane-8,1'-cyclopropane]-6-one	Ketone	109637-57-2	822.254	1083.46	235.975	814.217	1482.61	824.837	158579	221259	269927	266012	241641	210984
345	Estragole	Aromatics	140-67-0	230744	348778	226182	226124	223729	261615	113222	105366	153638	146492	125554	112558
346	Carvone oxide, trans-	Terpenoids	39903-97-4	74582.5	121285	67000.2	67295	82236.9	94657	13036.7	12181.6	19710.1	16373.7	17318.1	13770.3
347	1,2-Octanediol	Alcohol	1117-86-8	157226	280221	138727	142764	161215	198261	28189.4	28249.6	41861.2	44681.2	33281.3	28951.6
348	6-Octen-1-ol, 3,7-dimethyl-, (R)-	Terpenoids	1117-61-9	204806	417095	184141	181308	247722	303125	43216.1	48092.1	64034.4	67355.5	59627.2	59096.6
349	Benzofuran, 4,7-dimethyl-	Heterocyclic compound	28715-26-6	11227.3	29345.6	12434.4	10557.4	17261	23124.3	1233.29	1210.85	2008.68	1934.41	1802.41	967.194
350	Tricyclo[3.3.1.1(3,7)]decane, 2-nitro-	Nitrogen compounds	54564-31-7	103707	130856	98811.1	96523.7	89202.5	95839.9	140303	146499	191008	189707	170074	155956
351	AcetAldehyde, (3,3-dimethylcyclohexylidene)-, (Z)-	Aldehyde	26532-24-1	3.12111e+06	4.61782e+06	2.86861e+06	2.91282e+06	2.8922e+06	3.35756e+06	854425	872804	1.21846e+06	1.14584e+06	1.02196e+06	838460
352	2-Methyl-3-furanthiol	Heterocyclic compound	28588-74-1	1.84113e+07	3.14021e+07	3.25836e+07	2.5225e+07	2.9886e+07	2.37673e+07	3.01309e+07	2.86018e+07	2.70448e+07	3.15751e+07	3.22651e+07	2.81386e+07
353	1-Butanol, 3-methyl-, acetate	Ester	123-92-2	1.58745e+06	1.37618e+06	1.01115e+06	1.48581e+06	842024	946445	65677.5	70599.7	151771	161842	130174	68498.9
354	4-Hexen-1-ol, (E)-	Alcohol	928-92-7	83224.8	78366.8	69251.9	84178.9	53352	62862	3634.59	2789.33	7012.55	9477.59	7761.65	3637.64
355	4-Heptenal, (Z)-	Aldehyde	6728-31-0	1.13119e+06	974346	662132	966677	517801	608597	114624	122695	232768	254425	174694	123383
356	Heptanal	Aldehyde	111-71-7	1.84579e+06	1.71166e+06	1.07284e+06	1.67584e+06	892459	1.04131e+06	161164	184417	347176	371475	277601	166683
357	Butanoic acid, 3-methyl-, 1-methylethyl ester	Ester	32665-23-9	105580	93970	91977.9	92368.4	85227.8	95216.2	27874.9	29694.6	56413.5	63469.4	38574.3	28876.3
358	.alpha.-Pinene	Terpenoids	80-56-8	147545	135272	104424	109633	130919	130524	87776.6	74399.7	84613.3	94036.6	121720	79363.3
359	Furan, 2-butyltetrahydro-	Heterocyclic compound	1004-29-1	12490.4	16527.9	13757.8	13317.1	11842.5	12147.3	7830.24	5873.36	6989.46	6893.34	8365.26	6628.47
360	Bicyclo(3.3.1)non-2-ene	Hydrocarbons	6671-66-5	586143	537021	439246	562889	373509	397015	424961	415263	480330	451549	413023	421024
361	1-ButanAmine, N-methyl-N-2-propenyl-	Amine	24209-62-9	3.01431e+06	5.18148e+06	5.01877e+06	4.239e+06	4.96497e+06	3.90789e+06	4.35474e+06	3.83807e+06	4.01428e+06	4.85999e+06	5.04049e+06	3.65698e+06
362	Diaziridine, 3-ethyl-3-methyl-	Heterocyclic compound	4901-75-1	425968	358123	238733	386112	220190	235053	15500.2	19508.2	29416.5	30228.7	23951	15634
363	Thiophene, 3-ethyl-	Heterocyclic compound	1795-01-3	3.90913e+06	6.43272e+06	6.42035e+06	5.13859e+06	6.78466e+06	4.51747e+06	6.2485e+06	5.91384e+06	5.52264e+06	6.49528e+06	6.59842e+06	5.82105e+06
364	Thiocyanic acid, 2-propenyl ester	Others	764-49-8	121496	108271	64514.5	105372	55973.6	76775.4	458.495	268.571	382.446	646.624	548.381	533.587
365	Cyclobutanespiro-2'-bicyclo[1.1.0]butane-4'-spirocyclobutane	Hydrocarbons	76308-11-7	54665.4	52811.1	39611.1	35161.3	40314.3	39342.7	36602	34250.9	34290	35746.4	45112.8	29497.6
366	3(2H)-Pyridazinone	Heterocyclic compound	504-30-3	391904	397021	291376	384354	243474	270543	29067.4	25647.5	51736.1	59535.6	41296.4	27054.3
367	3-Hexen-1-ol, (Z)-	Alcohol	928-96-1	3.23128e+06	2.1044e+06	1.67657e+06	2.22023e+06	1.65834e+06	1.72129e+06	53483.8	51707.3	113136	115041	82003.4	51812.9
368	2-Propanol, 1-(dimethylamino)-, acetate (ester)	Ester	32188-28-6	69500.6	45557.5	32521.5	48694.4	26096.1	30335.7	87.5907	50.9333	69.7385	118.512	104.863	102.329
369	2-Heptanone	Ketone	110-43-0	323635	311180	290110	324747	285133	288036	79655.9	89461	179274	176271	136715	86817.1
370	2-Buten-1-ol, 3-methyl-, acetate	Ester	1191-16-8	66855.4	69894.1	43886.2	66335.1	42323.1	43330.5	2150.82	3664.22	4362.45	4446.78	2408.07	3124.27
371	Camphene	Terpenoids	79-92-5	37255.4	38379.2	27040.3	30149.5	29434.7	30619.5	5879.46	3345.9	4873.19	4752.72	5267.5	4389.61
372	Diallyl Sulfur compounds	Sulfur compounds	592-88-1	26867	16176.5	13958	18193.2	15260.9	13993.2	131.216	76.2833	104.412	177.437	157.037	153.285
373	2-Propenoic acid, butyl ester	Ester	141-32-2	451926	314779	201817	327977	172878	219510	5660.75	5950.17	10864	11188.1	6691.57	6322.74
374	Butanal, 3-methyl-, oxime	Aldehyde	626-90-4	17788.5	11126.3	8844.79	12252.3	7747.19	8095.92	725.679	917.467	1088.94	1213.54	1092.93	857.321
375	Dicyandiamide	Nitrogen compounds	461-58-5	30389.6	19015.5	13464.9	21012.4	12802.2	14126.4	117.883	68.5291	93.9035	159.52	141.115	137.702
376	1-Hepten-3-one	Ketone	2918-13-0	1.17104e+06	970096	659428	1.01118e+06	557331	604738	49079.6	51939.8	114820	111938	90940	49202.3
377	Thiazole, 2,4-dimethyl-	Heterocyclic compound	541-58-2	6044.77	4854.8	4085.75	4456.57	3082.29	3188.82	363.785	211.687	295.351	502.434	440.013	425.124
378	2-Pentenenitrile, 4,4-dimethyl-	Nitrogen compounds	39168-14-4	27397.2	25550.5	23162.9	23499.4	21268.7	22496.4	4831.63	4361.95	7669.7	7518.93	5315.51	4105.28
379	1H-Pyrazole	Heterocyclic compound	288-13-1	42311.5	35867.9	31512.9	35231.4	28900.7	30154.6	3754.17	4183.02	5918.54	7437.28	5476.51	4922.69
380	o-Xylene	Aromatics	95-47-6	502097	485278	439369	480886	424568	434549	415979	421228	455472	454636	432990	417404
381	Pyrazine, 2,3-dimethyl-	Heterocyclic compound	5910-89-4	25289.8	30572.8	18211	26449.6	11403.9	14624.1	384.224	223.406	305.853	519.79	459.973	448.875
382	4-Pentenyl Acetate	Ester	1576-85-8	600361	626880	441908	579576	354506	414196	96490.1	112112	164557	157460	123787	100535
383	5-Hexenal, 4-methylene-	Hydrocarbons	17844-21-2	306473	310429	260337	324584	236601	262074	72940.8	84433.6	124319	126513	99033.6	79231.9
384	Pyrazine, ethyl-	Heterocyclic compound	13925-00-3	517363	446249	340891	438778	312034	323689	95089.2	104706	151646	139366	131665	101543
385	Cyclohexanol, 1-methyl-	Alcohol	590-67-0	623274	582436	503690	602365	430608	446213	68272.5	73582.2	139237	144653	104662	73004.3
386	Fomepizole	Heterocyclic compound	7554-65-6	338300	361699	235327	279010	266762	261591	30581.2	30618.6	57174.1	63171.1	45771.2	28613.3
387	1,7,7-trimethyl-Tricyclo[2.2.1.0(2,6)]heptane	Terpenoids	508-32-7	30750.5	29797.8	24192.4	23127.5	25685.4	24293.1	8906.62	7594.12	9942.3	9174.99	9587.78	6496.34
388	Cyclopentanol, acetate	Ester	933-05-1	61794	50883.4	33346.4	53571.2	29202.4	32186.8	4255.73	3185.15	6249.08	4896.93	3381.89	4363.41
389	Cyclopentene, 1-butyl-	Hydrocarbons	2423-01-0	78131.1	92439.5	64340	71606.2	55364.1	37568.4	13295.5	10029	17637.6	12926.1	15039.5	9841.7
390	4-Heptanone, 2,6-dimethyl-	Ketone	108-83-8	194460	180532	141489	177596	125245	132615	108862	114630	112799	111729	115300	104111
391	Benzene, 1,2,4-trimethyl-	Aromatics	95-63-6	2.00398e+06	2.0953e+06	1.75592e+06	1.86008e+06	1.82564e+06	1.93732e+06	2.11262e+06	2.03548e+06	2.2032e+06	2.13834e+06	2.18626e+06	2.18432e+06
392	Pentanoic Acid, 2-methyl-	Acid	97-61-0	2.98493e+06	2.30948e+06	1.96754e+06	2.36238e+06	1.59973e+06	1.75915e+06	1.04374e+06	1.07856e+06	1.25455e+06	1.20494e+06	1.06711e+06	1.01685e+06
393	BenzAldehyde	Aldehyde	100-52-7	3.64987e+07	2.85047e+07	2.34796e+07	2.84128e+07	1.8338e+07	2.06893e+07	1.16276e+07	1.2891e+07	1.51386e+07	1.39932e+07	1.30936e+07	1.21104e+07
394	2H-Pyran-2-one, tetrahydro-	Heterocyclic compound	542-28-9	561963	505282	428913	510558	348609	393626	354659	395837	452720	434493	397552	379362
395	Pentanoic acid, 4-methyl-, ethyl ester	Ester	25415-67-2	66531.6	56469	47551.2	54301	39617.5	45089.4	34302.8	39078	44772.9	45865.6	42744.4	36617.5
396	5-Methyl-(E)-2-hepten-4-one	Ketone	102322-83-8	560.781	871.412	179.598	586.444	1118.96	628.656	194191	196798	255583	250504	231944	191314
397	Bicyclo[3.1.0]hexane, 4-methylene-1-(1-methylethyl)-	Terpenoids	3387-41-5	12788.8	10748.9	8551.34	11181.2	10085.6	9504.97	43812.4	47482.7	63513.3	64224	54538.2	45892.7
398	Cyclohexanol, 3,5-dimethyl-	Alcohol	5441-52-1	51493.4	46495.3	48953.5	46095.2	41639.9	42902.1	40576.9	42110.7	47574.1	45110	45014.2	41388
399	1-Octen-3-one	Ketone	4312-99-6	464950	501893	257964	365103	253685	255816	86009.4	87878.2	134622	130239	94858.1	89606.5
400	4-Pyridinecarboxaldehyde	Heterocyclic compound	872-85-5	389.772	613.214	111.06	380.157	712.577	412.293	444.488	260.296	346.792	588.389	520.425	520.528
401	2-Propenoic acid, 2-methyl-, 2-chloroethyl ester	Ester	1888-94-4	25376.9	20015.6	11744	21500.6	13999.8	16361.2	329.101	191.398	263.478	447.752	395.125	384.453
402	Heptanoic acid, methyl ester	Ester	106-73-0	94684.6	120499	55438.2	79890.6	61926.9	75576.2	21533.7	20078.8	27402.1	27465.4	19382.1	18107
403	DiSulfur compounds, ethyl 1-methylethyl	Sulfur compounds	53966-36-2	271710	286047	207201	227821	189721	212482	44416.5	42802.3	58562.5	57403.4	60500.5	44525.1
404	Isomaltol	Heterocyclic compound	3420-59-5	347931	318697	236822	329874	212839	224058	134516	137822	177377	174579	153031	142097
405	Propane-1,1-diol diacetate	Ester	33931-80-5	62382.7	79244	58396.8	52253.5	55646.4	57121.1	38541.3	42276.7	45419.6	49844.8	94576.3	46804
406	2,6-Dimethyl-2-trans-6-octadiene	Terpenoids	2609-23-6	2.18878e+06	2.24368e+06	2.12759e+06	2.26521e+06	1.89819e+06	1.97503e+06	443030	436574	540022	543017	549945	422818
407	2,3-Dehydro-1,8-cineole	Terpenoids	92760-25-3	281011	288311	193773	218274	191896	217707	56707.4	54297.5	66267.4	66598.1	70889.2	56412.4
408	1,2-HydrazinedicarboxAldehyde	Aldehyde	628-36-4	12972.2	14640.4	9200.41	12355.6	7677.74	10916.8	2853.99	3339.69	4027.56	4570.65	4086.25	4010.27
409	5-Hepten-2-ol, 6-methyl-	Alcohol	1569-60-4	772424	884367	526769	600345	550885	621849	114796	107979	143723	144830	135469	106955
410	Benzene, (1-methylpropyl)-	Aromatics	135-98-8	15319.8	14256.3	13827.4	9719.04	11814.7	12988.2	7403.72	6908.01	5816.6	5160.64	5214.72	4011.03
411	Pyrazine, 2-methoxy-6-methyl-	Heterocyclic compound	2882-21-5	62181.9	74361.6	50115.5	65026.7	55042	59012.8	37776.6	36485.5	47007.9	49173.8	39717	39165
412	Ethanone, 1-(2-methyl-1-cyclopenten-1-yl)-	Ketone	3168-90-9	69561.6	88420.3	59309.5	63573.9	40612.9	47010.4	42788.1	46613.3	81547.2	75227	47473.3	45209
413	2-Octanone	Ketone	111-13-7	28080.3	23522.6	21484.1	25412	17513.6	19654.9	5643.1	5243.4	7612.91	7086.05	6914.22	5635.87
414	Hexanoic acid, methyl ester	Ester	106-70-7	111757	114325	86848	113560	79227.8	85341.9	6867.26	7586.72	7644.36	7720.09	7042.13	6921.86
415	p-Mentha-1,5,8-triene	Terpenoids	21195-59-5	5.83311e+06	7.96922e+06	3.97524e+06	4.27675e+06	4.90459e+06	5.78328e+06	362924	394626	752315	766573	558616	395182
416	2-Cyclopentylethanol	Alcohol	766-00-7	17989.6	17262.8	13939	16992.9	12409.5	14525.8	955.406	746.933	996.459	1172.56	1007.95	876.514
417	3-Hexen-1-ol, acetate, (E)-	Ester	3681-82-1	5258.64	5973.17	4360.74	5323.79	3641.29	4308.28	225.482	168.358	161.13	230.085	147.628	108.537
418	Albene	Hydrocarbons	38451-64-8	1.66283e+07	2.20354e+07	1.6251e+07	1.65734e+07	1.57403e+07	1.7434e+07	1.22373e+07	1.32679e+07	1.44534e+07	1.32779e+07	1.22798e+07	1.29394e+07
419	3H-1,2,4-Triazol-3-one, 1,2-dihydro-	Heterocyclic compound	930-33-6	53793	60339.4	59484.5	47350.2	66286.8	65727	58497.1	48831.9	51588.4	51578	53513.1	51215.8
420	Cyclohexene, 1-methoxy-	Aromatics	931-57-7	59876.4	67942.2	40709.5	58413.8	49286.6	60055.4	29713.9	31851	26847.3	34828.7	36155.4	29888.3
421	2-Furanmethanethiol, 5-methyl-	Heterocyclic compound	59303-05-8	5475.64	8871.18	5293.7	6370.5	2262.95	4143.18	6179.65	6387.36	12669.4	11222.7	5860.13	6335.42
422	Nonane, 2,6-dimethyl-	Hydrocarbons	17302-28-2	93727.4	125253	112295	94511.8	119693	119399	100516	83671	109338	113006	106409	85892.1
423	1H-Cyclopenta[1,3]cyclopropa[1,2]benzene, octahydro-7-methyl-3-methylene-4-(1-methylethyl)-, [3aS-(3a.alpha.,3b.beta.,4.beta.,7.alpha.,7aS*)]-	Terpenoids	13744-15-5	42622.9	98828.8	63640.7	59251.9	83138.9	89631.4	22003.5	22757.3	29190.1	28904.8	40095.1	22936.9
424	Benzylamine	Amine	100-46-9	28896.4	27758.3	20404.1	23297	17404	21746.5	545.106	316.911	433.706	736.926	652.271	636.744
425	Acetic Acid, (acetyloxy)-	Acid	13831-30-6	137.821	219.456	38.9619	134.407	250.469	145.949	3096.89	3627.54	4167.6	3908.17	3804.54	3713.72
426	Mesitylene	Aromatics	108-67-8	5.17739e+07	4.02843e+07	3.33722e+07	4.11404e+07	2.87132e+07	3.1211e+07	1.67928e+07	1.71853e+07	2.03224e+07	2.01351e+07	1.89201e+07	1.7471e+07
427	Acetylpyrazine	Heterocyclic compound	22047-25-2	66890.1	66052.4	60681.9	61601.1	68318.9	68923.2	992.662	574.758	802.007	1358.8	1199.1	1159.48
428	2-Azabicyclo[3.2.1]octan-3-one	Ketone	26396-67-8	508185	498755	445683	368451	487465	423377	453831	439356	486513	484978	540804	444706
429	1-Hexanol, 2-ethyl-	Alcohol	104-76-7	228776	252842	164103	176008	174849	184630	167161	166817	219376	215364	226220	162125
430	1H-Pyrazole, 1,3,5-trimethyl-	Heterocyclic compound	1072-91-9	2.89199e+06	2.91613e+06	1.6198e+06	1.8825e+06	2.21552e+06	2.24392e+06	926163	968020	1.7811e+06	1.74365e+06	1.26388e+06	940049
431	Acetic acid, (propylthio)-, methyl ester	Ester	20600-65-1	181288	213335	118986	146654	131334	143487	33013.8	38537.5	57708.3	61928.2	41233.3	33728.9
432	Nonane, 3,7-dimethyl-	Hydrocarbons	17302-32-8	739078	665022	535723	576468	440450	450965	174846	152135	206267	220514	264234	158065
433	(S)-2,5-Dimethyl-3-vinylhex-4-en-2-ol	Alcohol	35671-15-9	34.2703	53.9165	9.76125	33.423	62.662	36.235	38.1153	22.159	30.3254	51.527	45.6078	44.5224
434	Hexanoic acid, 1-methylethyl ester	Ester	2311-46-8	222909	233923	166139	213111	146973	169000	121867	125291	155023	147416	137890	123247
435	Acetophenone	Ketone	98-86-2	726883	746308	597164	600208	592848	630588	2.55664e+06	2.66761e+06	3.81891e+06	3.62443e+06	3.24233e+06	2.66451e+06
436	Benzene, 1,4-diethyl-	Aromatics	105-05-5	190242	179023	128114	154324	114365	131370	6015.25	7297.63	9152.54	6571.23	6941.93	5843.84
437	1H-Pyrrole-3-carbonitrile	Heterocyclic compound	7126-38-7	1.35172e+07	1.27027e+07	9.21377e+06	1.1194e+07	7.88905e+06	9.1976e+06	286428	308929	441364	410292	350144	294641
438	BenzeneacetAldehyde	Aldehyde	122-78-1	480.12	751.314	137.052	469.059	873.827	508.999	445.468	260.007	354.403	605.92	535.682	523.44
439	Decane, 4-methyl-	Hydrocarbons	2847-72-5	332058	373168	273671	308910	253052	270352	216730	233128	306011	285882	248715	226829
440	Decane, 5-methyl-	Hydrocarbons	13151-35-4	646611	933425	724587	724930	699382	768290	631216	541108	730578	742840	653120	578808
441	.beta.-Phellandrene	Terpenoids	555-10-2	2.30197e+07	2.45647e+07	1.76343e+07	1.84514e+07	1.91377e+07	2.09507e+07	2.018e+07	1.90203e+07	2.27578e+07	2.36347e+07	2.67943e+07	1.9608e+07
442	2-PyridinemethanAmine	Heterocyclic compound	3731-51-9	525914	575222	410281	465371	410916	404647	24266.9	20972.6	32142.4	29015.4	21708.2	22031.7
443	2,5-Furandione, dihydro-3-methyl-	Heterocyclic compound	4100-80-5	149300	185259	117561	144400	119487	118110	58125.5	58170	76743.5	76179.5	60232.3	54849.9
444	Pentanoic acid, 2-hydroxy-4-methyl-, ethyl ester	Ester	10348-47-7	138619	184997	108182	138004	98102	104752	67687.6	66518.5	100922	94288.7	77739.6	68947.3
445	Benzenemethanol, .alpha.-methyl-	Alcohol	98-85-1	190094	290049	175251	208279	179947	211348	53414.9	51174.6	59610.8	63280.3	66086	54339
446	Aniline, N-methyl-	Amine	100-61-8	351293	688967	224656	685107	182231	318225	25624.1	24755.1	27066.8	33747	24313.1	23001.7
447	2-Furanmethanol, 5-ethenyltetrahydro-.alpha.,5-dimethyl-	Heterocyclic compound	104188-13-8	3.11227e+06	3.41333e+06	2.22289e+06	2.75793e+06	2.02954e+06	2.36834e+06	382967	414483	897803	788729	588121	382027
448	2-Furanmethanol, 5-ethenyltetrahydro-.alpha.,.alpha.,5-trimethyl-, cis-	Heterocyclic compound	5989-33-3	4.67064e+06	5.13536e+06	3.35945e+06	4.1537e+06	3.06098e+06	3.58161e+06	593187	641269	1.28309e+06	1.19638e+06	864668	615192
449	2-Ethoxy-3-methylpyrazine	Heterocyclic compound	32737-14-7	805358	837352	823605	860478	639023	832744	573603	612698	737597	718824	641982	602898
450	1-Octanol	Alcohol	111-87-5	201971	218288	141240	166502	131951	150085	29349.3	31345.3	43456.1	43496.9	43194.5	27741.7
451	3,5-Octadien-2-one, (E,E)-	Ketone	30086-02-3	1.58642e+06	1.81396e+06	1.34848e+06	1.57545e+06	1.13862e+06	1.32296e+06	581007	607513	847423	887700	723651	654604
452	Benzene, 1-methyl-3-(1-methylethenyl)-	Aromatics	1124-20-5	1.04514e+06	1.23342e+06	857635	924663	801837	921770	193302	196197	265611	255772	231870	196726
453	.gamma.-Terpinene	Terpenoids	99-85-4	1.52566e+06	1.80997e+06	1.19653e+06	1.29849e+06	1.25751e+06	1.4562e+06	415057	402362	495935	509166	538873	409642
454	Benzene, 2-ethyl-1,4-dimethyl-	Aromatics	1758-88-9	160220	250109	117070	143597	138821	166236	16089.6	19008.7	25813	27320.4	22597.2	16838
455	2-Cyclopenten-1-one, 2-hydroxy-3,4-dimethyl-	Ketone	21835-00-7	3182.3	3099.92	2708.81	2539	2213.97	2292.34	168.271	96.9485	141.044	217.951	198.068	194.432
456	2-FurAldehyde diethyl acetal	Aldehyde	13529-27-6	938623	994123	678521	834055	618495	718466	112695	125505	253952	240760	163226	113718
457	2-Fluoro-5-methylaniline	Amine	452-84-6	111886	125273	88771	103468	81095.9	90816.3	15044.9	14801.5	30870.7	28158.6	19655.2	15428.3
458	1,10-Undecadiene	Hydrocarbons	13688-67-0	3.49819e+07	4.12561e+07	2.97397e+07	3.37528e+07	2.49519e+07	2.89569e+07	4.23944e+06	4.54158e+06	5.87987e+06	5.53385e+06	4.58876e+06	4.47382e+06
459	1,7-Octadiene, 2,7-dimethyl-3,6-bis(methylene)-	Hydrocarbons	16714-60-6	3.30394e+06	3.80638e+06	2.18591e+06	2.88983e+06	1.82288e+06	2.47947e+06	426194	450545	793296	732744	576726	441250
460	1,5-Heptadien-4-ol, 3,3,6-trimethyl-	Terpenoids	27644-04-8	7.59436e+06	8.79397e+06	5.66747e+06	6.30248e+06	5.68971e+06	6.32726e+06	2.19704e+06	2.41336e+06	3.87931e+06	3.68921e+06	2.92193e+06	2.32859e+06
461	2,3-Dimethyl-5-ethylpyrazine	Heterocyclic compound	15707-34-3	123285	133666	99877.7	109384	98601	108714	34254.2	39780.2	48186.5	49582.6	43786	39031.7
462	Benzene, 1,2,4,5-tetramethyl-	Aromatics	95-93-2	168862	252663	193306	201753	172617	193075	196581	189514	249278	263068	221603	200275
463	1-OctanAmine,N-methyl-	Amine	2439-54-5	294775	341648	212761	266757	187954	233782	52595.9	59724.7	98117.8	88542.5	65433.8	63180
464	(E)-2-Methylbut-2-en-1-yl methacrylate	Ester	88142-95-4	2.63648e+06	2.9872e+06	1.83945e+06	2.30134e+06	1.58645e+06	2.06636e+06	377874	413367	713254	661181	514364	397736
465	Butanoic acid, 2-pentenyl ester, (Z)-	Ester	42125-13-3	1.44128e+06	1.64036e+06	1.03751e+06	1.29106e+06	871564	1.14899e+06	168409	181715	329589	302745	233186	176991
466	2H-Pyran-2-one, tetrahydro-6-methyl-	Heterocyclic compound	823-22-3	4.3514e+06	5.21456e+06	3.65978e+06	4.17756e+06	3.05988e+06	3.58429e+06	633971	675632	878260	816934	691252	654551
467	3-Butylthiophene	Heterocyclic compound	34722-01-5	2.20731e+06	2.49367e+06	1.66457e+06	1.94963e+06	1.51529e+06	1.76201e+06	258071	277662	465612	432634	345871	264094
468	1-(2-Hydroxyethyl)-1,2,4-triazole	Heterocyclic compound	3273-14-1	9.03694e+06	1.11703e+07	7.40798e+06	8.57985e+06	6.07658e+06	7.22256e+06	1.29202e+06	1.37005e+06	1.81711e+06	1.70221e+06	1.41965e+06	1.35212e+06
469	1H-Imidazole, 2-propyl-	Heterocyclic compound	50995-95-4	1.62104e+07	2.02186e+07	1.32364e+07	1.54601e+07	1.07681e+07	1.27423e+07	3.25394e+06	3.52933e+06	4.72139e+06	4.35091e+06	3.48735e+06	3.44306e+06
470	Hexanoic acid, propyl ester	Ester	626-77-7	363934	387088	318108	344803	271906	309350	70848.7	75613	75786.6	67579.3	66916.2	78107.6
471	7-Octen-4-ol, 2-methyl-6-methylene-, (S)-	Terpenoids	35628-05-8	1.99038e+07	2.42635e+07	1.62604e+07	1.87642e+07	1.35441e+07	1.6066e+07	1.704e+06	1.83062e+06	2.40721e+06	2.23812e+06	1.8583e+06	1.80761e+06
472	2-Butenoic acid, 2-methyl-, 2-methylpropyl ester	Ester	66917-61-1	3.16362e+07	3.84973e+07	2.61133e+07	3.002e+07	2.17099e+07	2.55999e+07	4.16766e+06	4.50262e+06	6.46265e+06	5.96487e+06	4.72658e+06	4.3745e+06
473	Heptanoic acid, ethyl ester	Ester	106-30-9	130566	165527	112557	128418	96634.8	109668	55836.4	62061.1	83453.5	82195.9	61825	63665.9
474	3-Cyclopentyl-1-propanol	Alcohol	767-05-5	1.04185e+06	1.41125e+06	924995	1.03832e+06	1.01504e+06	1.03109e+06	88761.9	83855.4	119736	99426.9	91737.9	77924.6
475	1-Nonen-4-ol	Alcohol	35192-73-5	5.85545e+07	6.84029e+07	4.91863e+07	5.62814e+07	4.14767e+07	4.86074e+07	5.58924e+06	5.98646e+06	7.94458e+06	7.79963e+06	6.38087e+06	5.84785e+06
476	1,5-Cyclooctadiene, 1,6-dimethyl-	Hydrocarbons	3760-13-2	820396	992894	673748	831992	609508	688590	62992.6	59063.6	65902.6	68306.2	66884.3	57523.1
477	2-Octen-1-ol, (E)-	Alcohol	18409-17-1	117605	140855	86617.6	98128.5	83976.5	93610.3	24543.1	22027.3	37377	35645.3	36966.2	23725.9
478	Ethanone, 1-(4,5-dihydro-2-thiazolyl)-	Heterocyclic compound	29926-41-8	82174.2	98365.6	63972.7	74799.2	52930.3	59063	11849.3	15529.5	18215.3	16712.7	16163.1	13669.4
479	Butanoic acid, 2-methyl-, 2-methylbutyl ester	Ester	2445-78-5	651778	825169	494502	657690	482242	544851	38945.3	32340.2	39895	44029.5	40426.7	54315.8
480	Benzenemethanol, 4-methyl-	Alcohol	589-18-4	1.59683e+07	1.94461e+07	1.30623e+07	1.52672e+07	1.11163e+07	1.29231e+07	1.3922e+06	1.45145e+06	1.9109e+06	1.7783e+06	1.50041e+06	1.43435e+06
481	2,6,6-Trimethylbicyclo[3.2.0]hept-2-en-7-one	Ketone	4613-37-0	5.91852e+07	7.09013e+07	4.84888e+07	5.5707e+07	4.11679e+07	4.79413e+07	3.84112e+06	4.08874e+06	5.64208e+06	5.30294e+06	4.34107e+06	4.00383e+06
482	Cyclohexene, 2,4-dimethyl-1-(1-methylethenyl)-	Hydrocarbons	56763-60-1	1.58588e+08	1.76678e+08	1.38764e+08	1.53894e+08	1.23687e+08	1.36981e+08	1.37491e+07	1.46332e+07	1.95714e+07	1.8149e+07	1.53785e+07	1.44903e+07
483	Bicyclo[3.1.0]hexan-2-ol, 2-methyl-5-(1-methylethyl)-, (1.alpha.,2.alpha.,5.alpha.)-	Terpenoids	17699-16-0	3.23629e+06	3.56549e+06	2.3544e+06	2.88909e+06	2.12687e+06	2.47815e+06	417544	452330	932578	854946	606500	432299
484	2-Propenal, 3-(2-furanyl)-	Heterocyclic compound	623-30-3	685006	898067	473003	504211	585239	679751	26870.5	31146.5	57828.8	63937.4	45363.1	29808.4
485	3-Hexene, 1-(1-ethoxyethoxy)-, (Z)-	Aldehyde	28069-74-1	1.95991e+06	2.43883e+06	1.59928e+06	1.88325e+06	1.29049e+06	1.53089e+06	410841	450042	633048	583656	449395	429492
486	4-Ethyl-2-octanol	Alcohol	19780-78-0	1.28965e+06	1.06276e+06	776037	1.17484e+06	636968	686082	61115.1	59110.3	125464	131006	98626.6	57925
487	Ethanone, 1-(3-pyridinyl)-	Heterocyclic compound	350-03-8	3.70857e+06	4.35491e+06	2.9658e+06	3.55481e+06	2.42105e+06	2.88338e+06	476847	519772	635563	599676	493216	506839
488	Valproic Acid	Acid	99-66-1	1866.6	2149.03	1267.02	1061.46	1977.23	1923.12	37.7741	21.9747	30.1865	51.3653	45.3311	44.1461
489	Bicyclo[3.1.0]hex-3-en-2-one, 5-(1-methylethyl)-	Ketone	36262-12-1	308802	313409	240418	231891	262098	298023	11549.7	12374.2	28616.3	28987.7	20211.9	12653.2
490	Benzene, 1-methyl-4-(1-methylethenyl)-	Aromatics	1195-32-0	871243	1.03057e+06	707932	786288	671491	767443	171603	166087	231756	220165	205739	170192
491	Hexanoic acid, 3-oxo-, ethyl ester	Ester	3249-68-1	45489.9	72716.3	55143.1	53172.1	57821.5	60059.3	36246	31863.2	41575.6	42591.7	55232.1	34792
492	Decane, 2,5,9-trimethyl-	Hydrocarbons	62108-22-9	81321	131645	102161	100454	101222	100623	68049.1	57241	64879.4	73957.4	99566.7	60331.5
493	Benzene, 1,2-dichloro-4-methyl-	Aromatics	95-75-0	88931.6	118068	88538	88957.1	83887.9	90864.3	89213.3	94800.9	123668	124221	111965	94513.6
494	Furan, 3-(4-methyl-3-pentenyl)-	Terpenoids	539-52-6	5.95681e+07	7.16786e+07	4.92009e+07	5.63705e+07	4.09438e+07	4.82503e+07	6.20912e+06	6.68332e+06	8.90184e+06	8.29157e+06	6.8529e+06	6.56625e+06
495	2,6-Dimethyl-1,3,5,7-octatetraene, E,E-	Terpenoids	460-01-5	260.848	410.387	74.6755	254.86	477.866	276.049	316.396	185.531	255.996	431.935	370.657	372.496
496	Cyclohexane, 1-ethyl-2-propyl-	Hydrocarbons	62238-33-9	435.188	671.947	129.128	435.293	806.52	482.779	507.464	294.676	396.695	677.321	605.716	592.455
497	2,4,6-Octatriene, 2,6-dimethyl-, (E,E)-	Terpenoids	3016-19-1	58029.5	73293	49911.9	60649.3	42324.1	51523	469.322	274.764	365.846	620.536	548.874	549.561
498	Hexanoic acid, 2-methylpropyl ester	Ester	105-79-3	418.031	658.539	119.166	408.441	765.247	443.351	458.29	266.579	365.602	621.385	550.501	535.497
499	2-Phenylpropenal	Aromatics	4432-63-7	26367.7	36917	26000.5	26514.8	21194.5	19268.1	15145.7	14539.6	20926	28545.1	18073.2	15205.8
500	Cyclohexene, 3,4-diethenyl-1,6-dimethyl-	Hydrocarbons	61142-14-1	71823	86061.6	49452.4	63965.2	48760.9	51219	16053.8	19439.6	30008.9	28618	20847.3	16549.4
501	2-Nonenal	Aldehyde	2463-53-8	425479	476217	434047	447436	440698	470587	382219	402789	436322	393683	383947	398684
502	Cyclooctyl Alcohol	Alcohol	696-71-9	87778.7	146576	102865	105692	113796	118132	59585.8	55202.9	71538	76817.5	90590.9	56441.9
503	5,7-Octadien-4-one, 2,6-dimethyl-, (Z)-	Terpenoids	3588-18-9	25522.4	56613.3	24203	26926.2	26337.7	33269.9	596.087	346.542	474.516	806.093	713.313	696.285
504	4-Undecene, 3-methyl-, (Z)-	Hydrocarbons	74645-87-7	61709.1	122913	53625	55006	67094.8	107706	15043.3	18175	57024.5	52845.9	19641.8	15796.4
505	4-Aminopyridine	Heterocyclic compound	504-24-5	3.7767e+06	3.75377e+06	3.68417e+06	3.70994e+06	3.76071e+06	3.85922e+06	2.71879e+06	2.9762e+06	3.27672e+06	2.99132e+06	2.82244e+06	2.91645e+06
506	AcetAldehyde, tetramer	Aldehyde	108-62-3	130635	162551	129481	133544	131066	136304	112230	129081	118216	113846	106031	119009
507	p-Menth-8-en-1-ol, stereoisomer	Terpenoids	7299-40-3	121762	190158	158529	155273	161134	167272	167178	160550	200775	205915	230762	160684
508	Cyclohexanol, 1-methyl-4-(1-methylethyl)-, trans-	Terpenoids	3901-93-7	1.15229e+06	2.66924e+06	1.1122e+06	1.08603e+06	1.27731e+06	1.63342e+06	317023	333500	482168	406189	224699	356426
509	BenzenAmine, 2,4-dimethyl-	Amine	95-68-1	52500.7	82394.8	35796.7	53397.5	63704.5	76016.5	10407.2	9926.9	11811.6	12214.2	11987.4	7919.13
510	Lilac Aldehyde D	Aldehyde	53447-47-5	483623	1.34442e+06	488737	442313	645213	926730	100356	110601	174651	142663	52185.6	115143
511	3-p-Menthen-7-al	Aldehyde	27841-22-1	86365.3	100441	66067.9	69365.3	65854.8	81977.7	81821.6	85711.1	136968	133260	93648.7	94116
512	(6Z)-Nonen-1-ol	Alcohol	35854-86-5	276548	408795	237851	232697	241353	303832	41568.1	42646.4	67069	59820.2	59920.1	43335.1
513	BenzAldehyde, 4-ethyl-	Aldehyde	4748-78-1	1.01947e+06	1.89437e+06	1.00883e+06	952497	1.18499e+06	1.45136e+06	259858	275452	379933	362184	314094	272753
514	trans-Linalool oxide (furanoid)	Heterocyclic compound	34995-77-2	1.19699e+07	1.34813e+07	8.88741e+06	1.07616e+07	7.45525e+06	9.63631e+06	1.38602e+06	1.50428e+06	2.7184e+06	2.52245e+06	1.91161e+06	1.46211e+06
515	3,4-Dimethoxytoluene	Aromatics	494-99-5	3.28618e+06	4.8698e+06	3.00867e+06	3.05992e+06	3.04421e+06	3.57706e+06	880154	907778	1.28713e+06	1.19991e+06	1.05525e+06	920324
516	Butanoic acid, 5-hexenyl ester	Ester	108058-75-9	25987	44995	25297.3	24642.9	27445.1	32820.5	198.442	115.381	157.934	268.399	237.492	231.882
517	2-Nonen-1-ol, (E)-	Alcohol	31502-14-4	1.75292e+06	4.17604e+06	1.78329e+06	1.68353e+06	2.12536e+06	2.94226e+06	709885	749564	1.00003e+06	804262	491753	761875
518	1-Pentanone, 1-(2-furanyl)-	Heterocyclic compound	3194-17-0	119867	133711	92827.8	94202.2	98969.6	114454	34428	38524.3	48632	44481	41079	39087.2
519	Cyclohexanone, 5-methyl-2-(1-methylethenyl)-	Terpenoids	529-00-0	493632	599353	371416	371211	391419	482514	80021.3	86182.4	136120	127439	99123.4	91081.1
520	Ethanethioic acid, S-(2-furanylmethyl) ester	Heterocyclic compound	13678-68-7	130165	186848	87019.7	101671	109563	141046	157976	157375	265222	240259	178353	161505
521	2-Octenoic Acid	Acid	1470-50-4	191.722	295.818	54.6703	187.053	350.989	202.659	213.039	123.891	169.564	288.089	254.936	248.915
522	Cyclobutaneethanol, 1-methyl-2-(1-methylethenyl)-, cis-	Alcohol	30820-22-5	179.501	285.044	51.1531	175.005	328.751	190.627	198.162	115.176	157.953	268.376	237.395	231.552
523	Undecane, 4,8-dimethyl-	Hydrocarbons	17301-33-6	754.323	1186.75	214.958	918.371	1379.11	797.911	418.778	243.607	333.745	567.077	501.915	489.427
524	Butanoic acid, hexyl ester	Ester	2639-63-6	18135	28470.6	18005.4	15232.4	18930.1	20914.8	348.792	202.773	277.56	471.692	417.6	407.463
525	Undecane, 2,5-dimethyl-	Hydrocarbons	17301-22-3	413962	864271	674726	662886	738126	778158	765465	664440	879219	897667	1.00616e+06	726830
526	4-Hexen-1-ol, 5-methyl-2-(1-methylethenyl)-, (R)-	Terpenoids	498-16-8	916791	2.10585e+06	926821	831027	1.10241e+06	1.56128e+06	279076	265816	343452	267722	157439	324842
527	3-Octen-1-ol, acetate, (Z)-	Ester	69668-83-3	37034.5	53801.9	50188	48715.1	42613.2	49184.2	61226.9	77106.2	75522.3	73205.9	63791.9	83497.1
528	Benzene, 1-methyl-2-(1-ethylpropyl)-	Aromatics	54410-74-1	212433	203390	202290	167672	199769	206442	210690	220102	208544	213561	218918	235063
529	Phenol, 2-methyl-	Phenol	95-48-7	321.444	505.717	91.6014	313.523	587.69	340.018	357.407	207.817	284.441	483.304	427.784	417.601
530	Benzene, (2-nitroethyl)-	Aromatics	6125-24-2	269.733	424.362	76.8654	263.086	493.148	285.319	322.883	186.481	259.439	438.967	386.727	378.248
531	Cyclohexanol, 2-methyl-3-(1-methylethenyl)-, (1.alpha.,2.alpha.,3.alpha.)-	Alcohol	54244-81-4	325.064	512.683	92.6435	317.186	594.811	344.271	360.857	209.763	287.164	488.046	432.116	421.564
532	BenzAldehyde, 3-methoxy-	Aldehyde	591-31-1	397.695	625.719	113.321	387.909	726.979	420.691	490.275	286.196	410.053	695.604	603.545	576.787
533	Butanoic acid, 1-methylhexyl ester	Ester	39026-94-3	455497	873319	591668	558697	657938	763384	450628	405162	564938	539808	603604	417306
534	2-Butenoic acid, hexyl ester	Ester	19089-92-0	21036.7	35988.2	23522.7	25219	26394.5	29917.3	11137.9	10811.9	13305.1	14154.4	17364	11693.3
535	Undecane, 4,7-dimethyl-	Hydrocarbons	17301-32-5	62436	127055	49914.9	59370.7	71072.2	91983.6	579.742	337.222	459.437	784.583	694.25	677.72
536	(-)-trans-Isopiperitenol	Terpenoids	74410-00-7	96267	188997	97515	90714.2	111863	137120	43287.7	36729.5	61007.1	61181.2	47156.7	42184
537	cis-7-Decen-1-al	Aldehyde	21661-97-2	27612.4	40611.8	35056.9	38942.8	42103.2	48212.8	46506.1	39030.2	49919.5	47683.4	66939.1	39685.4
538	Cyclohexanone, 5-methyl-2-(1-methylethylidene)-	Terpenoids	15932-80-6	234.463	369.572	66.905	228.885	429.627	248.35	266.3	154.492	207.752	353.094	313.613	308.539
539	Isopentyl hexanoate	Ester	2198-61-0	308.675	485.628	87.9627	301.069	564.345	326.512	343.3	199.586	273.142	464.106	410.791	401.012
540	Lilac Alcohol C	Alcohol	33081-36-6	150027	254626	135702	145764	173718	205848	84832.6	95997	125024	122618	133908	93874.5
541	Benzene, (2,2-dimethoxyethyl)-	Aromatics	101-48-4	12633.6	26303.7	13180	12350.1	17307	22078.6	1976.17	2552.47	2923.67	1654.72	1684.22	1627.42
542	8-Azabicyclo[3.2.1]octane, 3-chloro-8-methyl-	Heterocyclic compound	51275-31-1	200537	267922	176204	179255	172747	205361	37329.2	41372.7	69519.8	68956.8	53002.8	46018.9
543	8-Azabicyclo[3.2.1]octan-3-ol, 8-methyl-, endo-	Heterocyclic compound	120-29-6	106982	212707	119142	106470	135110	162473	460.187	267.536	366.16	622.226	550.772	537.578
544	1,4-Methano-1H-Cyclopropa[d]pyridazine, 4,4a,5,5a-tetrahydro-6,6-dimethyl-, (1.alpha.,4.alpha.,4a.alpha.,5a.alpha.)-	Heterocyclic compound	109746-10-3	484286	701043	429699	454411	424253	511273	148944	164650	283679	283595	249214	210374
545	(+)-neodihydrocarveol	Terpenoids	18675-33-7	180147	268148	164746	164934	171720	199677	53576.1	63236.8	84498.4	78824.2	63823.9	62328.1
546	2(3H)-Furanone, 5-(acetyloxy)dihydro-5-methyl-	Heterocyclic compound	57681-51-3	640919	1.16657e+06	532821	532432	732332	867402	252541	265128	403512	336067	332441	248765
547	Furan, 2-[(methyldithio)methyl]-	Sulfur compounds	57500-00-2	1.00464e+06	1.45852e+06	966002	984060	919385	1.07528e+06	336637	338682	486670	460179	407255	353293
548	Undecane, 4,4-dimethyl-	Hydrocarbons	17312-68-4	20132.2	40586	21548.3	19553.9	25929.1	28619.3	912.231	530.332	725.793	1294.89	1091.58	1065.6
549	3-Cyclohexene-1-acetAldehyde, .alpha.,4-dimethyl-	Aldehyde	29548-14-9	34285	50965.7	32788.1	28778.7	32606.3	37784.1	17458.3	20842	30792.2	29453.9	28044.8	21642.4
550	Imidodicarbonic diamide	Nitrogen compounds	108-19-0	1.15004e+06	1.37151e+06	1.2007e+06	1.09316e+06	1.32348e+06	1.39202e+06	1.19504e+06	1.27102e+06	1.35624e+06	1.38531e+06	1.28844e+06	1.25325e+06
551	7-Octene-2,6-diol, 2,6-dimethyl-	Alcohol	29210-77-3	15956.3	31774.3	21462.3	17822.3	24479.1	28176.8	39198.1	35968	45711.8	46401.1	58373.2	36714.7
552	Phenol, 2,3,6-trimethyl-	Phenol	2416-94-6	827424	1.30444e+06	774386	709280	855943	1.02815e+06	125343	132136	159415	157092	142888	130955
553	1H-Pyrrole-2,5-dione, 3-ethyl-4-methyl-	Heterocyclic compound	20189-42-8	1.55128e+06	1.93356e+06	1.62882e+06	1.45559e+06	1.78343e+06	1.92171e+06	1.64507e+06	1.73633e+06	1.96417e+06	1.92609e+06	1.81113e+06	1.78257e+06
554	Hexanedioic acid, dimethyl ester	Ester	627-93-0	284330	346817	302014	278660	323598	344851	340889	336518	355471	361916	323575	358380
555	n-Caproic acid vinyl ester	Ester	3050-69-9	90795.3	84197.7	48976.2	75470	44400.1	42611.5	11374.3	12027.9	22310.7	20596.7	15228.6	12611.5
556	Isobornyl formate	Ester	1200-67-5	1.01804e+07	1.26437e+07	1.06427e+07	9.73715e+06	1.18318e+07	1.26071e+07	1.11026e+07	1.1541e+07	1.27146e+07	1.25459e+07	1.20006e+07	1.1592e+07
557	Propanoic acid, 2-methyl-, heptyl ester	Ester	2349-13-5	960993	1.25417e+06	1.01855e+06	911219	1.13598e+06	1.23359e+06	1.01588e+06	1.05047e+06	1.18549e+06	1.15471e+06	1.11744e+06	1.05816e+06
558	5-Acetyl-2,4-dimethylthiazole	Heterocyclic compound	38205-60-6	48742.1	133236	90556	82055.7	109567	122770	101282	83188.1	122435	124242	135631	93626.7
559	5H-5-Methyl-6,7-dihydrocyclopentapyrazine	Heterocyclic compound	23747-48-0	90671.9	114789	75571.8	88325.5	71497.9	82968.6	5161.3	4648.07	5603.15	5579.84	4606.09	2342.59
560	Phenol, 4-methyl-2-nitro-	Phenol	119-33-5	386308	405572	413688	368800	433916	439801	438713	446841	471897	463793	475304	439986
561	Benzeneacetic acid, ethyl ester	Ester	101-97-3	304161	369000	341867	293370	334076	348944	276163	298736	357625	330441	313341	298225
562	Benzoic acid, 2-propenyl ester	Ester	583-04-0	26248	78059.7	22609.2	21356.4	44624.8	55517.3	597.772	370.025	447.423	762.944	670.249	705.052
563	1H-Pyrrole-2,5-dione, 3-ethenyl-4-methyl-	Heterocyclic compound	21494-57-5	129151	222933	122198	137628	136356	175801	38863.2	41332.4	55847.5	53341.6	53386.3	43699.3
564	Cyclooctanemethanol	Alcohol	3637-63-6	805877	887612	576419	707724	529416	617643	105236	116578	191172	174824	143063	109644
565	p-Menth-8-en-3-ol, acetate	Ester	89-49-6	62375.8	204283	56674.7	43059.4	110291	152792	838.165	487.288	666.874	1133.11	1002.94	979.068
566	Dodecane, 2,6,11-trimethyl-	Hydrocarbons	31295-56-4	28316	205020	64352.1	60646.1	120145	170433	70347.2	60219	78440.5	81962.8	93869.4	65015
567	Undecanol-5	Alcohol	37493-70-2	15954	39608.8	24342	25337.2	26522.5	32235.5	34157.1	25483	39686.5	44370.2	43099.1	33836.3
568	BenzeneacetAldehyde, .alpha.-ethylidene-	Aldehyde	4411-89-6	467955	1.1289e+06	468548	381693	699996	917509	1720.18	1547.32	2847.88	2739.32	1660.69	2015.03
569	6-Undecanol	Alcohol	23708-56-7	103171	201169	168187	153389	178601	209904	196034	158812	234374	241675	259541	186566
570	Dodecane, 4,6-dimethyl-	Hydrocarbons	61141-72-8	188581	511662	344299	329872	428820	495644	466254	387303	556410	568261	622671	431610
571	Tricyclo[2.2.1.0(2,6)]heptane-3-methanol, 2,3-dimethyl-	Terpenoids	29550-55-8	345010	522914	351066	299298	392109	454934	35247.7	32745.1	43403.7	38327.3	39912.4	35172.2
572	Hexanoic acid, pentyl ester	Ester	540-07-8	40079.2	91770.1	62478.8	58923.5	87175.2	88561	51246.9	46328.5	68062.3	66762.4	71869.3	48804.7
573	(5R,8aR)-5-Propyloctahydroindolizine	Heterocyclic compound	120057-35-4	92.8526	146.082	26.4601	90.5645	169.761	98.218	103.823	60.5235	82.228	139.748	123.616	121.154
574	Butanoic acid, heptyl ester	Ester	5870-93-9	143665	380471	234447	218457	275282	320237	191335	173513	239425	239483	289326	188025
575	(2E,4Z)-2,4-Decadienal	Aldehyde	25152-83-4	691.147	965.766	184.816	676.941	1124.7	649.334	758.016	443.366	613.437	1021.47	924.824	902.941
576	1,3-Cyclopentanedione, 2-acetyl-4-methyl-	Ketone	4056-69-3	35216.8	96610.2	44114.4	40174.8	67927.2	83389.4	67955.9	62840	88437.5	84922.8	84816.6	72760.1
577	Methyl 6,6-dimethylbicyclo[3.1.1]hept-2-ene-2-carboxylate	Ester	30649-97-9	9029.15	10846.5	7613.02	5704.91	9096.33	11111.4	20478.4	15680.1	25336.2	19913.9	21055	21314.9
578	Propanoic acid, 2-methyl-, phenylmethyl ester	Ester	103-28-6	10128.8	16561	10137.7	12058.3	16395.5	14480.2	501.902	293.122	395.516	672.381	594.094	585.209
579	Undecanoic acid, ethyl ester	Ester	627-90-7	24570.4	123330	71157.1	43292.6	103401	121204	101323	98774.8	132198	115537	99218.1	108760
580	5,8-Decadien-2-one, 5,9-dimethyl-, (E)-	Ketone	130876-99-2	23187	50989.5	35507.8	23311.9	41681.9	38287.3	10623	8007.93	13819.1	11802.8	10339.6	8220.5
581	Hexanoic acid, cyclopentyl ester	Ester	5413-59-2	52876.7	150624	97352.1	97930.1	122964	148477	120678	103180	146469	147974	160310	111357
582	(2S,6R,7S,8E)-(+)-2,7-Epoxy-4,8-megastigmadiene	Hydrocarbons	108342-25-2	1064.31	1289.59	273.918	1003.27	1599.38	905.186	971.267	594.386	774.032	1274.28	1108.31	1123.95
583	1-Pentanone, 1-(2-thienyl)-	Heterocyclic compound	53119-25-8	15292.8	24416.1	23767.8	23789.4	22253.8	22309.1	41213.2	36050	44403.2	59384.5	52246.4	50129.4
584	Hexanoic acid, 3-hydroxy-, ethyl ester	Ester	2305-25-1	24153.2	96470.6	28681.8	64563.5	27523.8	25414.9	437065	425303	435936	447580	440521	437097
585	Butanoic acid, phenylmethyl ester	Ester	103-37-7	691.776	1088.35	197.134	674.729	1264.76	731.75	769.374	447.272	612.143	1040.11	920.631	898.7
586	Nonane, 1-iodo-	Halogenated hydrocarbons	4282-42-2	5276.59	19983	10707.9	12808	15811.6	18503.5	21586.8	19888.3	26992.8	27948.1	28404.5	19176.8
587	Methyl p-tolyloxyacetate	Ester	38768-63-7	270.177	359.191	67.8159	256.277	423.42	241.551	287.092	175.019	208.473	354.86	342.002	325.787
588	2-Undecenal	Aldehyde	2463-77-6	804.236	1268.86	229.203	784.185	1472.37	852.482	893.215	519.244	710.641	1207.63	1068.86	1043.41
589	.alpha.-Terpinyl acetate	Ester	80-26-2	18305.2	36824.6	25121.8	18006.5	23552.8	30458.4	14891	13639.6	18638.6	18121.3	17974.4	15874.2
590	Bicyclo[3.1.1]hept-2-ene-2-carboxylic acid, 6,6-dimethyl-	Terpenoids	19250-17-0	15078.9	25606.6	14197.7	13826.4	17464	21592.2	6824.97	4918.31	8072.91	8329	6117.57	5008.21
591	1H-Indene, 2,3-dihydro-4-propyl-	Aromatics	92013-16-6	197158	403060	233526	209235	296910	358588	50288.7	46393.2	62968.2	61135.6	66109.8	52019
592	1-Oxaspiro[4.5]dec-6-ene, 2,6,10,10-tetramethyl-	Terpenoids	36431-72-8	585451	962463	613117	547305	714092	836083	113859	110503	135475	139370	144922	117984
593	1-Undecanol	Alcohol	112-42-5	7255.5	18682.5	5784.62	5955.83	11445	16904.1	883.883	513.783	703.192	1195.08	1057.73	1032.54
594	2-Octenal, 2-butyl-	Alcohol	13019-16-4	10267.1	18367.1	8503.49	5174.5	11453.9	10991.4	931.061	541.106	740.659	1259.12	1114.69	1086.82
595	Propanoic acid, 2-methyl-, 3-hydroxy-2,2,4-trimethylpentyl ester	Ester	77-68-9	216079	612894	369229	343300	495232	531537	299433	269008	355910	378695	493295	297475
596	Hexanoic acid, 3-hexenyl ester, (Z)-	Ester	31501-11-8	123038	338716	147169	99254.6	230744	275479	903.153	524.956	718.504	1221.19	1080.82	1055.07
597	Diethyl adipate	Ester	141-28-6	10678.4	24437.7	16553.4	17116.7	23587.1	21249	13310.2	11945.8	18148	17004.4	21066.9	12602.5
598	1H-3a,7-Methanoazulene, 2,3,4,7,8,8a-hexahydro-3,6,8,8-tetramethyl-, (3R,3aS,7S,8aR)-	Terpenoids	65354-33-8	85893.9	215780	96933.7	66907.2	142397	188304	32835	32390.3	44787.9	38988.1	47231.5	32507.3
599	1,2-Benzenedimethanol	Alcohol	612-14-6	117641	358254	145571	100711	220755	308882	32652.3	28853.6	52950.6	48152.1	43443.9	32984
600	Benzenemethanol, 4-methyl-.alpha.-(1-methyl-2-propenyl)-, (R*,R*)-	Alcohol	83173-76-6	858.235	1350.23	244.57	837.086	1569.1	907.828	954.507	554.926	759.44	1290.39	1142.16	1114.97
601	2-Buten-1-one, 1-(2,6,6-trimethyl-2-cyclohexen-1-yl)-, (E)-	Ketone	24720-09-0	789.102	1242.24	209.339	756.411	1358.91	834.418	878.104	510.518	698.7	1187.19	1050.81	1025.78
602	beta-Elemen	Terpenoids	515-13-9	58385	124942	82067.5	74254	98434.3	108460	24511.2	23189.7	27098.8	28437.8	39731.4	22225.3
603	1H-Cyclopropa[a]naphthalene, 1a,2,3,3a,4,5,6,7b-octahydro-1,1,3a,7-tetramethyl-, [1aR-(1a.alpha.,3a.alpha.,7b.alpha.)]-	Terpenoids	489-29-2	11537.6	21227.6	15926.5	16576.2	19104.9	20829.4	15699.9	13790	19360.3	17589.9	27176.9	16738.9
604	Phenol, 4-(1,1-dimethylpropyl)-	Phenol	80-46-6	1010.47	1589.75	287.953	985.577	1847.44	1068.87	1123.83	653.366	894.158	1519.3	1344.77	1312.76
605	1-ButanAmine, N-(2-pyridinylmethylene)-	Heterocyclic compound	7032-24-8	12564.2	28483.4	8080.16	9641.4	14873	18194.2	15819.3	15631.9	19692	16674.5	22621.4	13950.2
606	(-)-Aristolene	Terpenoids	6831-16-9	18879	28734.8	21441.9	19264.3	16532.1	27045.3	17907	22499.3	18435.3	17537.1	25071.4	21361.5
607	Bicyclo[5.2.0]nonane, 2-methylene-4,8,8-trimethyl-4-vinyl-	Terpenoids	242794-76-9	1152.7	1813.38	328.459	1124.98	2107.31	1219.22	1281.91	745.27	1019.94	1733.01	1533.93	1497.41
608	Methyleugenol	Phenol	93-15-2	674.675	1003.25	191.433	655.799	1224.38	678.614	714.602	413.762	568.69	969.876	855.489	833.982
609	4a(2H)-Naphthalenol, octahydro-4,8a-dimethyl-,(4.alpha.,4a.alpha.,8a.beta.)-	Aromatics	19700-21-1	14639.7	41791.5	18874.7	14787.2	27823.2	42897.2	25424.6	24362.3	38852.2	35186.5	36794	32193.2
610	2-Butanone, 4-(2,6,6-trimethyl-2-cyclohexen-1-yl)-	Ketone	31499-72-6	1592.38	2095.45	452.191	1530.29	2728.4	1429.45	1583.41	916.237	1256.91	2149.3	1898.97	1853.16
611	1R,4R,7R,11R-1,3,4,7-Tetramethyltricyclo[5.3.1.0(4,11)]undec-2-ene	Terpenoids	137235-59-7	73716.7	194359	71025.8	58791.3	124822	181559	7317.26	6891.76	11827.6	11775.1	12937	7427.12
612	Naphthalene, 1,6-dimethyl-	Aromatics	575-43-9	16852.6	101277	24476.9	18836.2	55435.4	86706.8	51542.4	38102.9	69189.8	66092.5	58629.7	43930.3
613	.alpha.-Ionone	Terpenoids	127-41-3	1087.52	1651.68	302.219	1049.47	1924.66	1110.84	1167.55	678.782	928.941	1578.4	1397.08	1363.82
614	Benzenemethanol, 4-hydroxy-	Alcohol	623-05-2	11849.9	28145.4	14774.9	12606.4	19388.3	29786.9	1126.15	654.503	895.862	1522.85	1347.75	1315.64
615	Ionone	Terpenoids	8013-90-9	43272	90907.5	48688.5	38161.9	76360	84954.4	128149	115263	152339	148143	191110	127488
616	(E,E)-2,4-Undecadienal	Aldehyde	30361-29-6	18313	41841	31744.5	23078	39718.5	41459.3	1134.81	659.508	902.731	1534.62	1358.14	1325.77
617	Bicyclo[3.1.1]hept-2-ene, 2,6-dimethyl-6-(4-methyl-3-pentenyl)-	Terpenoids	17699-05-7	934.646	1403.03	271.473	934.364	1640.57	943.29	1001.88	583.915	789.713	1342.91	1189.74	1172.07
618	Tricyclo[4.4.0.02,7]decane, 1-methyl-3-methylene-8-(1-methylethyl)-, stereoisomer	Terpenoids	18252-44-3	33898.4	71743.6	49422	37410.4	63908.9	70930.3	1150.46	668.501	915.114	1556	1376.98	1344.15
619	2-Propenoic Acid, 3-phenyl-	Acid	621-82-9	28016.4	71972.8	38721.6	32724.8	53853.5	67302.2	1164.38	676.608	926.198	1574.77	1393.61	1360.39
620	Coumarin	Heterocyclic compound	91-64-5	1083.2	1587.43	307.509	1063.11	1907.69	1082	1148.87	671.517	898.406	1522.46	1332.32	1342.87
621	Valerena-4,7(11)-diene	Terpenoids	351222-66-7	1555.97	2252.58	429.961	10471.4	12678.3	16209.1	3795.76	5355.88	8074.96	8247.62	4888.36	5702.94
622	Tetradecane, 2-methyl-	Hydrocarbons	1560-95-8	415228	1.41029e+06	726225	568672	1.06586e+06	1.29467e+06	562981	471601	745609	714913	800166	548241
623	2H-1-Benzopyran-2-one, 3-methyl-	Heterocyclic compound	2445-82-1	560430	1.94256e+06	812117	577381	1.21809e+06	1.79746e+06	1.10356e+06	1.04032e+06	1.61421e+06	1.52361e+06	1.30596e+06	1.1822e+06
624	1-Isopropyl-4,7-dimethyl-1,2,3,5,6,8a-hexahydronaphthalene	Terpenoids	16729-01-4	23668.5	60368	33109.7	24838.3	38931.5	53027.9	9103.83	8932.63	12634	10652	17270	9230.97
625	Eremophilene	Terpenoids	10219-75-7	53042.9	89358.3	59427.8	62184.7	72471.6	59220.6	71099.3	63960.3	76128.5	76156.2	86461	70986.8
626	1,1'-Biphenyl, 3-methyl-	Aromatics	643-93-6	6260.37	5271.29	8429.2	6655.63	11132.6	12183.6	12693.2	13576.7	9310.22	13208.1	14495.5	16232.3
627	Furo[3,4-c]pyridin-1(3H)-one, 7-hydroxy-6-methyl-	Heterocyclic compound	4753-19-9	695239	2.51573e+06	1.70401e+06	1.05236e+06	2.35431e+06	2.49579e+06	2.44454e+06	2.31432e+06	2.69447e+06	2.62e+06	2.24761e+06	2.48588e+06
628	1,5-Cycloundecadiene, 8,8-dimethyl-9-methylene-	Hydrocarbons	62338-54-9	1.54655e+06	5.4773e+06	3.61326e+06	2.10914e+06	5.27945e+06	5.43863e+06	4.93949e+06	4.5691e+06	5.15004e+06	5.09457e+06	4.63236e+06	5.00183e+06
629	6,7-Dodecanedione	Ketone	13757-90-9	135687	480458	344108	208842	485598	479387	468836	433381	481953	479831	488553	474787
630	Citronellyl isobutyrate	Ester	97-89-2	608797	1.97864e+06	1.42368e+06	852104	1.89452e+06	1.9558e+06	1.75164e+06	1.6851e+06	1.86966e+06	1.8419e+06	1.65023e+06	1.77136e+06
631	1-Pentanol, 5-[(tetrahydro-2H-pyran-2-yl)oxy]-	Heterocyclic compound	76102-74-4	233068	754747	413788	348702	520304	715870	454683	411104	611080	578709	563111	456639
632	2-Phenoxyethyl isobutyrate	Ester	103-60-6	398611	1.28662e+06	877145	568455	1.05661e+06	1.23979e+06	1.13621e+06	1.10493e+06	1.29667e+06	1.23435e+06	1.14678e+06	1.21041e+06
633	Nicotyrine	Heterocyclic compound	487-19-4	77084	198172	104371	62247	139247	182889	70874.9	62926	103755	102568	77828.1	72390.2
634	Bicyclo[7.2.0]undecane, 10,10-dimethyl-2,6-bis(methylene)-, [1S-(1R*,9S*)]-	Terpenoids	136296-38-3	335515	1.03293e+06	750281	476224	1.01099e+06	1.031e+06	1.28292e+06	1.19414e+06	1.28168e+06	1.27363e+06	1.3324e+06	1.28383e+06
635	10,10-Dimethyl-2,6-dimethylenebicyclo[7.2.0]undecane	Terpenoids	357414-37-0	21459.8	57203.3	26273.8	21278.5	38729.5	53123.1	16287.1	12994	22833.8	19160.4	19648	18166
636	[1S-(1.alpha.,7.alpha.,8a.beta.)]-1,2,3,5,6,7,8,8a-octahydro-1,4-dimethyl-7-(1-methylethenyl)-Azulene	Terpenoids	3691-11-0	701.563	1103.83	199.905	684.272	1282.79	742.108	780.271	453.602	620.793	1054.9	933.695	911.464
637	3-(4-Hydroxyphenyl)propanal	Aldehyde	20238-83-9	1.27181e+06	4.21367e+06	2.8148e+06	1.70319e+06	4.13794e+06	4.21783e+06	3.72867e+06	3.37768e+06	3.80199e+06	3.74999e+06	3.32617e+06	3.71221e+06
638	(1S,5S,6R)-6-Methyl-2-methylene-6-(4-methylpent-3-en-1-yl)bicyclo[3.1.1]heptane	Terpenoids	15438-94-5	53058.9	77564.5	82227	62591.6	70900.7	109602	46699.1	44733.5	67832.9	66890	116867	88391.4
639	(5R,10R)-10-Methyl-6-methylene-2-(propan-2-ylidene)spiro[4.5]dec-7-ene	Terpenoids	28908-27-2	574.218	903.398	163.634	560.068	1049.83	607.399	34317.7	28753.4	29140.9	34439	35469.1	28635.9
640	BenzAldehyde, 3,4-dimethoxy-	Aldehyde	120-14-9	179200	620873	427416	271908	631217	672054	664050	612441	714516	702247	610014	676670
641	Pentadecane	Hydrocarbons	629-62-9	463935	1.73599e+06	874672	635565	1.25514e+06	1.68513e+06	1.13734e+06	773008	1.47889e+06	1.18621e+06	1.19003e+06	915499
642	Benzene, (1-methyl-1-propylpentyl)-	Aromatics	54932-91-1	718.236	1130.28	204.606	700.529	1313.65	759.76	798.846	464.327	635.522	1080.16	955.994	933.222
643	1-methyl-4-(1,2,2-trimethylcyclopentyl)cyclohexa-1,3-diene	Terpenoids	29621-78-1	738.234	1161.63	210.33	720.037	1350.02	780.906	821.072	477.286	653.231	1110.13	982.551	959.153
644	Geranyl isobutyrate	Ester	2345-26-8	718.545	1130.68	204.713	700.832	1314.07	760.08	799.178	464.548	635.805	1080.55	956.363	933.586
645	3,4-Methylenedioxybenzyl acetate	Ester	326-61-4	750.61	1181.04	213.87	732.11	1372.55	793.993	834.828	485.303	664.189	1128.69	998.993	975.206
646	7-Octylidenebicyclo[4.1.0]heptane	Terpenoids	82253-11-0	9507.26	24649.5	12208.5	6609.02	12306.5	15778.9	10220.2	14976.6	17938.2	22703.2	18702.4	13485.4
647	5,6-Dihydro-5-methyluracil	Heterocyclic compound	696-04-8	703.863	1107.57	200.532	686.513	1287.21	744.55	782.847	455.058	622.815	1058.46	936.818	914.507
648	Anabasine	Heterocyclic compound	494-52-0	709.043	1115.72	202.008	691.565	1296.68	750.028	788.608	458.407	627.398	1066.25	943.711	921.237
649	Citronellyl butyrate	Ester	141-16-2	22707.8	55164.2	30970.7	26431.7	42187.6	56666.4	31754.5	26259.5	38420.5	44703.9	47048.1	28337.9
650	(2S,3S,6S)-6-Isopropyl-3-methyl-2-(prop-1-en-2-yl)-3-vinylcyclohexanone	Terpenoids	21698-44-2	759.939	1195.69	216.534	741.209	1389.56	803.859	845.199	491.341	672.446	1142.69	1011.4	987.315
651	(2R,3R,6S)-6-Isopropyl-3-methyl-2-(prop-1-en-2-yl)-3-vinylcyclohexanone	Terpenoids	39020-72-9	377377	1.29883e+06	914131	563096	1.2588e+06	1.2976e+06	1.23519e+06	1.17237e+06	1.3267e+06	1.31283e+06	1.16045e+06	1.26292e+06
652	1-NaphthalenecarboxAldehyde	Aldehyde	66-77-3	15874.9	50298.4	23092.3	22245.4	38287.1	45330.4	28815.2	23643.5	36764.2	35379.2	40459.2	23058.3
653	Pentadecane, 4-methyl-	Hydrocarbons	2801-87-8	33736.4	145849	81023.4	54208.9	160476	134898	87862.5	77473.5	81044.3	85581.7	144513	88381
654	Benzene, 1-methyl-4-(1,2,2-trimethylcyclopentyl)-, (R)-	Terpenoids	16982-00-6	770.47	1050.39	190.897	674.422	1220.65	706.23	774.779	474.792	592.597	1008.55	889.318	912.979
655	cis-5-Dodecenoic Acid	Acid	2430-94-6	1688.79	2469.88	479.993	1646.03	3034.24	1674.17	1786.91	1035.93	1419.74	2421.75	2141.16	2089.77
656	Pentanal O-benzyloxime	Nitrogen compounds	72399-21-4	1252.42	1808.35	341.009	1221.95	2105.31	1215.84	1371.05	799.432	1108.06	1870.02	1676.22	1630.86
657	2,5-Cyclohexadiene-1,4-dione, 2,6-bis(1,1-dimethylethyl)-	Ketone	719-22-2	85401.7	217168	137759	79500.1	156038	177701	83323.5	77563.7	121247	120758	97633.8	81730.2
658	4,8-Methanoazulen-9-ol, decahydro-2,2,4,8-tetramethyl-, stereoisomer	Terpenoids	4586-22-5	1596.92	2133.64	465.641	1577.95	2656.67	1440.58	1603.33	944.403	1307.57	2236.22	1951.35	1918.28
659	Heptadecane	Hydrocarbons	629-78-7	1787.37	2622.37	498.769	1709.15	3091.88	1766.5	14508.1	11173.8	21856	29484.5	14471.3	22105.9
660	6-Isopropyl-1,4-dimethylnaphthalene	Aromatics	489-77-0	31437	94254	36884.6	34021.2	61300.4	94535.9	89585	81964.9	131380	113302	129062	98072.5
661	2-Furancarboxylic acid	Heterocyclic compound	88-14-2	2.11516e+06	2.40387e+06	1.58483e+06	1.8696e+06	1.43888e+06	1.69334e+06	307815	339996	575221	527268	421889	325111
662	2-hydroxy-BenzAldehyde	Aldehyde	90-02-8	707.342	1113.11	201.297	682.151	1261.49	746.745	606.419	353.965	482.474	824.819	729.205	712.531
663	2-methoxy-Phenol	Phenol	90-05-1	1.29172e+06	1.46292e+06	861252	1.07644e+06	712218	975102	233682	254483	432053	364121	308059	250409
664	(E)-2-Decenal	Aldehyde	3913-81-3	93192.7	210229	121976	118164	157279	172615	92336.7	77268.2	109918	109817	108029	94753.3

## Sheet: Table S5
		Table S5. 345 differential volatile metabolites
Index	Formula	NO.	Compounds	Class I	CAS	Aroma Threshold/(mg/m3)	Odor Descriptor	Source	YH-1	YH-2	YH-3	YH-4	YH-5	YH-6	FHYH-1	FHYH-2	FHYH-3	FHYH-4	FHYH-5	FHYH-6	VIP	P-value	Fold Change	Log2FC
KMW0366	C10H18O2	1	Butanoic acid, 3-hexenyl ester, (Z)-	Ester	16491-36-4	-	Wine, Green	Flavornet	71605.1	118085	68440.8	65992.8	70390.3	86442.5	9406.77	9940.65	10862.3	9482.94	12230.4	9992.54	1.25455	0.00034552	0.128734	-2.95753
KMW0068	C6H10O	2	3-Hexenal, (Z)-	Aldehyde	6789-80-6	0.0027	Leaf, Green	Flavornet	100993	103676	92315.7	100608	95816.2	85330.9	34022.2	34163.2	45190.5	49809.2	37776.8	30661.6	1.24084	6.80038e-08	0.40022	-1.32114
KMW0057	C5H10O	3	2-Penten-1-ol, (Z)-	Alcohol	1576-95-0	-	Green, Plastic, Rubber	Flavornet	2.81231e+06	1.87362e+06	1.65185e+06	2.00832e+06	1.87663e+06	1.73415e+06	86257.6	61477.6	87259.6	88236.7	95544.3	70392.3	1.27019	0.000100604	0.040911	-4.61137
KMW0365	C10H14O2	4	2-((3,3-Dimethyloxiran-2-yl)methyl)-3-methylfuran	Heterocyclic compound	92356-06-4	-	Green, Earth, Citrus	Flavornet	380372	497241	307121	287281	317672	370778	38356.3	45474.6	83515.6	76146.1	60661	44821.4	1.24054	0.000125167	0.161528	-2.63015
D152	C12H16O2	5	Propanoic acid, 2-methyl-, 2-phenylethyl ester	Ester	103-48-0	-	Green	Flavor Library	714.181	2154.69	1135.48	981.845	1656.56	1946.93	75.5139	43.9018	60.0815	102.087	90.3595	88.2085	1.22018	0.00215302	0.0535703	-4.22242
XMW1311	C7H6O2	6	2-Propenal, 3-(2-furanyl)-	Heterocyclic compound	623-30-3	-	Green	Flavor Library	685006	898067	473003	504211	585239	679751	26870.5	31146.5	57828.8	63937.4	45363.1	29808.4	1.25135	0.000207856	0.06665	-3.90725
WMW0065	C9H18O	7	(6Z)-Nonen-1-ol	Alcohol	35854-86-5	-	Green	Flavor Library	276548	408795	237851	232697	241353	303832	41568.1	42646.4	67069	59820.2	59920.1	43335.1	1.24426	0.000318012	0.1848	-2.43596
w29	C7H12O2	8	4-Pentenyl Acetate	Ester	1576-85-8	-	Green	Flavor Library	600361	626880	441908	579576	354506	414196	96490.1	112112	164557	157460	123787	100535	1.24375	0.000295805	0.250194	-1.99888
XMW0306	C8H16O2	9	Heptanoic acid, methyl ester	Ester	106-73-0	0.29-0.59	Green	Flavor Library	94684.6	120499	55438.2	79890.6	61926.9	75576.2	21533.7	20078.8	27402.1	27465.4	19382.1	18107	1.22029	0.00147712	0.274518	-1.86503
D313	C10H20O2	10	3-Hexene, 1-(1-ethoxyethoxy)-, (Z)-	Aldehyde	28069-74-1	-	Green	Flavor Library	1.95991e+06	2.43883e+06	1.59928e+06	1.88325e+06	1.29049e+06	1.53089e+06	410841	450042	633048	583656	449395	429492	1.24529	0.000385803	0.276237	-1.85602
XMW1246	C10H18O2	11	2-Butenoic acid, hexyl ester	Ester	19089-92-0	-	Green	Flavor Library	21036.7	35988.2	23522.7	25219	26394.5	29917.3	11137.9	10811.9	13305.1	14154.4	17364	11693.3	1.13934	0.000615881	0.484128	-1.04654
XMW0186	C8H12O	12	3,5-Octadien-2-one, (E,E)-	Ketone	30086-02-3	-	Green	Flavor Library	1.58642e+06	1.81396e+06	1.34848e+06	1.57545e+06	1.13862e+06	1.32296e+06	581007	607513	847423	887700	723651	654604	1.19731	0.000187835	0.489637	-1.03022
KMW0122	C7H14O	13	Heptanal	Aldehyde	111-71-7	0.009-0.010	Citrus, Fat, Green, Nut	Flavor Library	1.84579e+06	1.71166e+06	1.07284e+06	1.67584e+06	892459	1.04131e+06	161164	184417	347176	371475	277601	166683	1.222	0.000912969	0.183075	-2.4495
KMW0159	C7H16O	14	1-Heptanol	Alcohol	111-70-6	0.1-0.2	Chemical, Green	Flavornet	64233	56095.5	36855.7	50908	30089.6	33804.5	4233.77	3693.51	7494.31	5997.22	6025.8	5705.65	1.2538	0.000806031	0.121882	-3.03644
KMW0127	C6H8N2	15	Pyrazine, ethyl-	Heterocyclic compound	13925-00-3	-	Burnt, Green, Iron Scorch, Must, Peanut Butter, Roasted, Rum, Wood	Flavor Library	517363	446249	340891	438778	312034	323689	95089.2	104706	151646	139366	131665	101543	1.24141	0.00027237	0.304336	-1.71626
KMW0178	C10H16	16	Bicyclo[3.1.0]hexane, 4-methylene-1-(1-methylethyl)-	Terpenoids	3387-41-5	1.5	Pepper, Turpentine, Wood	FlavorDB	12788.8	10748.9	8551.34	11181.2	10085.6	9504.97	43812.4	47482.7	63513.3	64224	54538.2	45892.7	1.24368	6.24894e-05	5.08209	2.34542
w28	C5H8O2	17	3(2H)-Furanone, dihydro-2-methyl-	Heterocyclic compound	3188-00-9	-	Nuts	Flavor Library	916.481	1428.37	261.565	894.079	1680.02	972.194	154463	154109	198594	199297	193970	148938	1.26458	1.189e-05	170.554	7.41409
KMW0533	C9H9N	18	Indole, 3-methyl-	Heterocyclic compound	83-34-1	0.00035	Mothball, Fecal	FlavorDB	1122.61	1639.4	320.032	1097.03	2032.85	1153.69	2858.61	3615.09	3001.17	3382.57	4186.21	3055.69	1.05713	5.14489e-05	2.72881	1.44827
KMW0168	C8H14O	19	5-Methyl-(E)-2-hepten-4-one	Ketone	102322-83-8	8e-05	Hazelnut, Nut	FlavorDB	560.781	871.412	179.598	586.444	1118.96	628.656	194191	196798	255583	250504	231944	191314	1.26822	9.22567e-06	334.613	8.38635
KMW0236	C7H11NS	20	2-Isobutylthiazole	Heterocyclic compound	18640-74-9	0.0035	Green, Tomato, Tomato Leaf, Wine	Flavor Library	7883.57	8784.64	4757.71	4578.38	4885.9	6931.51	34794.3	36711.2	50445.8	47785.5	44421.8	34636.2	1.23297	3.08783e-05	6.5781	2.71767
KMW0499	C4H5NS	21	4-Methylthiazole	Heterocyclic compound	693-95-8	0.055	Green, Nut, Roasted Meat	Flavor Library	147493	246095	140274	159819	168775	184640	689477	694475	881952	878604	774336	664679	1.24833	4.57429e-06	4.37737	2.13006
XMW1256	C13H20O	22	2-Butanone, 4-(2,6,6-trimethyl-1,3-cyclohexadien-1-yl)-	Ketone	20483-36-7	-	Floral, Grape	Flavor Library	179116	445885	260312	211800	324453	391502	871893	775135	1.01675e+06	1.02891e+06	1.31791e+06	861936	1.19392	7.9836e-05	3.23901	1.69555
KMW0496	C8H16O3	23	Hexanoic acid, 3-hydroxy-, ethyl ester	Ester	2305-25-1	0.045	Floral, Fresh, Fruit, Passion Fruit, Rubber	Flavor Library	24153.2	96470.6	28681.8	64563.5	27523.8	25414.9	437065	425303	435936	447580	440521	437097	1.21273	1.66163e-07	9.83292	3.29762
KMW0321	C8H14O2	24	Cyclohexanecarboxylic acid, methyl ester	Ester	4630-82-4	-	Ester, Fruit	Flavor Library	109.621	178.281	32.3888	109.321	210.301	121.738	6175.71	5571.6	11212.9	11121.3	7546.54	5899.75	1.25105	0.000735863	62.4011	5.9635
XMW0008	C9H14O	25	Isophorone	Ketone	78-59-1	3	Mint	Flavor Library	74051.5	117873	72426.4	71301.2	69688.1	85853.9	157412	170748	271295	242852	215436	184711	1.16882	0.00043681	2.52945	1.33883
KMW0233	C8H8O	26	Acetophenone	Ketone	98-86-2	0.01	Almonds, Flower, Meat, Must	Flavor Library	726883	746308	597164	600208	592848	630588	2.55664e+06	2.66761e+06	3.81891e+06	3.62443e+06	3.24233e+06	2.66451e+06	1.24471	9.23365e-05	4.77002	2.25399
KMW0683	C17H36	27	Heptadecane	Hydrocarbons	629-78-7	-	Alkane	FlavorDB	1787.37	2622.37	498.769	1709.15	3091.88	1766.5	14508.1	11173.8	21856	29484.5	14471.3	22105.9	1.19797	0.00152023	9.89886	3.30726
XMW1070	C4H6O4	28	Acetic Acid, (acetyloxy)-	Acid	13831-30-6	-	-	-	137.821	219.456	38.9619	134.407	250.469	145.949	3096.89	3627.54	4167.6	3908.17	3804.54	3713.72	1.24637	1.03543e-06	24.0743	4.58942
D328	C15H22	29	(5R,10R)-10-Methyl-6-methylene-2-(propan-2-ylidene)spiro[4.5]dec-7-ene	Terpenoids	28908-27-2	-	-	-	574.218	903.398	163.634	560.068	1049.83	607.399	34317.7	28753.4	29140.9	34439	35469.1	28635.9	1.25826	2.27689e-06	49.4372	5.62753
XMW1117	C8H14O2	30	2-Propenoic acid, pentyl ester	Ester	2998-23-4	-	-	-	15819.8	19198.4	27887.4	21393.5	13113	21694.3	160553	168844	216147	207533	184840	162663	1.24338	7.15031e-06	9.24031	3.20794
D346	C11H16O2	31	Methyl 6,6-dimethylbicyclo[3.1.1]hept-2-ene-2-carboxylate	Ester	30649-97-9	-	-	-	9029.15	10846.5	7613.02	5704.91	9096.33	11111.4	20478.4	15680.1	25336.2	19913.9	21055	21314.9	1.1751	3.54647e-05	2.31789	1.21281
XMW1092	C10H12O2	32	spiro[3-oxatricyclo[3.3.1.02,4]nonane-8,1'-cyclopropane]-6-one	Ketone	109637-57-2	-	-	-	822.254	1083.46	235.975	814.217	1482.61	824.837	158579	221259	269927	266012	241641	210984	1.26586	4.04365e-05	259.987	8.02229
XMW1211	C9H18O2	33	2-Heptanol, acetate	Ester	5921-82-4	-	-	-	358.473	564.676	101.957	349.597	656.212	379.1	19650	22799.7	33190.8	32399.2	25358.6	21509.2	1.25516	0.000112493	64.2765	6.00622
w38	C15H24	34	1H-3a,7-Methanoazulene, octahydro-3,8,8-trimethyl-6-methylene-, [3R-(3.alpha.,3a.beta.,7.beta.,8a.alpha.)]-	Terpenoids	546-28-1	-	-	-	38881.9	89730.5	58560.6	55626.5	71586.8	77992.1	258809	233148	307948	318910	424204	260295	1.23353	0.000246728	4.59586	2.20033
NMW0184	C13H20O	35	Ionone	Terpenoids	8013-90-9	-	-	-	43272	90907.5	48688.5	38161.9	76360	84954.4	128149	115263	152339	148143	191110	127488	1.11424	0.0002782	2.2558	1.17364
XMW0921	C9H12OS	36	1-Pentanone, 1-(2-thienyl)-	Heterocyclic compound	53119-25-8	-	-	-	15292.8	24416.1	23767.8	23789.4	22253.8	22309.1	41213.2	36050	44403.2	59384.5	52246.4	50129.4	1.18282	0.000315399	2.14996	1.10431
KMW0522	C15H24	37	Copaene	Terpenoids	3856-25-5	-	Wood, Spice	Flavornet	65468.7	157160	99416.6	88009.6	128906	135548	41334.2	39486.2	54377.5	55019.8	68408.8	40008.9	1.04118	0.00497051	0.442745	-1.17545
KMW0301	C10H18O	38	Bicyclo[3.1.0]hexan-2-ol, 2-methyl-5-(1-methylethyl)-, (1.alpha.,2.alpha.,5.alpha.)-	Terpenoids	17699-16-0	9.2-10.0	Wood, Balsamic	Flavornet	3.23629e+06	3.56549e+06	2.3544e+06	2.88909e+06	2.12687e+06	2.47815e+06	417544	452330	932578	854946	606500	432299	1.2266	6.64105e-05	0.22199	-2.17144
KMW0312	C10H14O	39	Furan, 3-(4-methyl-3-pentenyl)-	Terpenoids	539-52-6	-	Wood	Flavornet	5.95681e+07	7.16786e+07	4.92009e+07	5.63705e+07	4.09438e+07	4.82503e+07	6.20912e+06	6.68332e+06	8.90184e+06	8.29157e+06	6.8529e+06	6.56625e+06	1.2694	0.000109413	0.133446	-2.90567
WMW0010	C15H24	40	beta-Elemen	Terpenoids	515-13-9	-	Wax, Herbal, Fresh, Waxy, Herb	FlavorDB	58385	124942	82067.5	74254	98434.3	108460	24511.2	23189.7	27098.8	28437.8	39731.4	22225.3	1.16939	0.000977933	0.302253	-1.72617
XMW1116	C6H12O	41	4-Hexen-1-ol, (E)-	Alcohol	928-92-7	-	Vegetable, Herbal, Tomato, Musty, Pungent, Metallic, Green	FlavorDB	83224.8	78366.8	69251.9	84178.9	53352	62862	3634.59	2789.33	7012.55	9477.59	7761.65	3637.64	1.24494	2.58807e-05	0.0795697	-3.65164
KMW0250	C10H20O	42	7-Octen-2-ol, 2,6-dimethyl-	Terpenoids	18479-58-8	-	Tart Lime, Citrus, Cologne	Flavornet	1.07861e+09	1.07898e+09	7.76062e+08	9.57728e+08	6.50031e+08	7.67853e+08	1.25654e+08	1.28426e+08	2.16564e+08	2.13445e+08	1.63952e+08	1.24081e+08	1.25378	0.0001122	0.183099	-2.4493
KMW0278	C6H6OS	43	Ethanone, 1-(2-thienyl)-	Heterocyclic compound	88-15-3	-	Sulfur	Flavornet	7.55418e+06	8.5027e+06	5.73415e+06	6.72211e+06	5.17313e+06	6.04602e+06	883550	955176	1.59661e+06	1.48029e+06	1.19065e+06	923058	1.25524	6.76367e-05	0.176917	-2.49885
KMW0266	C5H6S2	44	2-Thiophenemethanethiol	Heterocyclic compound	6258-63-5	0.000003-0.000012	Sulfur	Flavornet	8.35013e+06	1.026e+07	6.87515e+06	8.11957e+06	5.58994e+06	6.6479e+06	1.72127e+06	1.87116e+06	2.54319e+06	2.33071e+06	1.84648e+06	1.7355e+06	1.25203	0.000280911	0.262819	-1.92786
WMW0176	C6H10O2	45	2H-Pyran-2-one, tetrahydro-6-methyl-	Heterocyclic compound	823-22-3	-	Spice	Flavor Library	4.3514e+06	5.21456e+06	3.65978e+06	4.17756e+06	3.05988e+06	3.58429e+06	633971	675632	878260	816934	691252	654551	1.2675	0.000102889	0.180917	-2.4666
KMW0294	C8H16O	46	2-Octen-1-ol, (E)-	Alcohol	18409-17-1	-	Soap, Plastic	Flavornet	117605	140855	86617.6	98128.5	83976.5	93610.3	24543.1	22027.3	37377	35645.3	36966.2	23725.9	1.22368	0.000213855	0.290411	-1.78383
KMW0416	C6H8OS2	47	Furan, 2-[(methyldithio)methyl]-	Sulfur compounds	57500-00-2	0.00004-0.00017	Smoke	Flavornet	1.00464e+06	1.45852e+06	966002	984060	919385	1.07528e+06	336637	338682	486670	460179	407255	353293	1.2271	0.000209364	0.371841	-1.42724
NMW0767	C6H10S	48	Diallyl Sulfur compounds	Sulfur compounds	592-88-1	-	Savory	Flavor Library	26867	16176.5	13958	18193.2	15260.9	13993.2	131.216	76.2833	104.412	177.437	157.037	153.285	1.26804	0.000341875	0.00765609	-7.02918
D344	C11H18O	49	(E,E)-2,4-Undecadienal	Aldehyde	30361-29-6	-	Savory	Flavor Library	18313	41841	31744.5	23078	39718.5	41459.3	1134.81	659.508	902.731	1534.62	1358.14	1325.77	1.23895	0.000603714	0.0352558	-4.826
KMW0286	C8H12N2O	50	Pyrazine, 2-methoxy-3-(1-methylethyl)-	Heterocyclic compound	25773-40-4	3.6e-06	Savory	Flavor Library	2.60342e+06	3.19852e+06	2.07834e+06	2.43672e+06	1.69434e+06	2.0677e+06	190217	200803	249963	239118	206534	201164	1.27126	0.000171236	0.0914692	-3.45057
D392	C7H7NO	51	Ethanone, 1-(3-pyridinyl)-	Heterocyclic compound	350-03-8	-	Savory	Flavor Library	3.70857e+06	4.35491e+06	2.9658e+06	3.55481e+06	2.42105e+06	2.88338e+06	476847	519772	635563	599676	493216	506839	1.26812	0.00017389	0.162501	-2.62148
XMW0658	C7H12O2	52	2-Heptenoic Acid	Acid	18999-28-5	-	Savory	Flavor Library	408373	413382	282873	357886	254346	299316	42666	52685.2	79771.3	75632	59737.8	45441.1	1.25491	0.0001038	0.176539	-2.50194
D94	C7H8S	53	Benzenemethanethiol	Sulfur compounds	100-53-8	0.013	Savory	Flavor Library	2.29242e+06	2.61972e+06	1.77384e+06	2.06774e+06	1.59961e+06	1.8973e+06	300200	316387	449198	441888	377595	314905	1.2629	7.65591e-05	0.179597	-2.47717
WMW0064	C9H18O	54	2-Nonen-1-ol, (E)-	Alcohol	31502-14-4	-	Savory	Flavor Library	1.75292e+06	4.17604e+06	1.78329e+06	1.68353e+06	2.12536e+06	2.94226e+06	709885	749564	1.00003e+06	804262	491753	761875	1.1333	0.00858529	0.312331	-1.67885
KMW0104	C5H7NS	55	Thiazole, 2,4-dimethyl-	Heterocyclic compound	541-58-2	-	Rubber, Mold	Flavornet	6044.77	4854.8	4085.75	4456.57	3082.29	3188.82	363.785	211.687	295.351	502.434	440.013	425.124	1.25434	0.000318538	0.087053	-3.52196
D253	C7H8N2O	56	2-Acetyl-3-methylpyrazine	Heterocyclic compound	23787-80-6	-	Roasted, Toasted, Vegetable, Grain, Nutty	FlavorDB	1.02124e+06	1.18538e+06	833315	913124	824953	929869	93445.6	90441.8	122314	118736	111164	92185.1	1.26964	1.85366e-05	0.110074	-3.18346
KMW0214	C6H6N2O	57	Acetylpyrazine	Heterocyclic compound	22047-25-2	0.0004	Roast, Roasted Corn, Toasted Cereal	Flavor Library	66890.1	66052.4	60681.9	61601.1	68318.9	68923.2	992.662	574.758	802.007	1358.8	1199.1	1159.48	1.26353	8.30561e-08	0.0155091	-6.01074
w30	C7H12O2	58	2-Buten-1-ol, 3-methyl-, acetate	Ester	1191-16-8	-	Putty	Flavor Library	66855.4	69894.1	43886.2	66335.1	42323.1	43330.5	2150.82	3664.22	4362.45	4446.78	2408.07	3124.27	1.26501	0.000214036	0.0605987	-4.04457
KMW0261	C7H8O	59	p-Cresol	Phenol	106-44-5	0.03-0.04	Pungent, Stable	Flavor Library	568394	794438	403863	497504	439454	557934	75386.4	75642.5	110618	112233	91447.8	71604.7	1.24887	0.000432907	0.164623	-2.60276
NMW0186	C12H20O2	60	Cyclohexanepropanoic Acid, 2-propenyl ester	Ester	2705-87-5	-	Pineapple	Flavor Library	6233.29	10925.7	8776.71	7028.06	8931.74	12486.1	1014.07	589.343	806.689	1371.34	1213.64	1184.72	1.22422	0.000350584	0.113638	-3.13749
KMW0296	C10H16	61	Cyclohexene, 1-methyl-4-(1-methylethylidene)-	Terpenoids	586-62-9	-	Pine	Flavor Library	9.52338e+06	1.07495e+07	6.84078e+06	8.46897e+06	5.76863e+06	7.53677e+06	1.07594e+06	1.14824e+06	2.10925e+06	1.94925e+06	1.48575e+06	1.11226e+06	1.24511	0.000179149	0.181654	-2.46074
GMW0039	C5H4O3	62	2-Furancarboxylic acid	Heterocyclic compound	88-14-2	-	Odorless	FlavorDB	2.11516e+06	2.40387e+06	1.58483e+06	1.8696e+06	1.43888e+06	1.69334e+06	307815	339996	575221	527268	421889	325111	1.24428	8.5951e-05	0.224867	-2.15286
KMW0431	C8H10N2	63	5H-5-Methyl-6,7-dihydrocyclopentapyrazine	Heterocyclic compound	23747-48-0	-	Nuts, Peanut, Roast	Flavor Library	90671.9	114789	75571.8	88325.5	71497.9	82968.6	5161.3	4648.07	5603.15	5579.84	4606.09	2342.59	1.26343	4.13245e-05	0.0533405	-4.22863
NMW0183	C7H8O2	64	Benzenemethanol, 4-hydroxy-	Alcohol	623-05-2	-	Nuts	Flavor Library	11849.9	28145.4	14774.9	12606.4	19388.3	29786.9	1126.15	654.503	895.862	1522.85	1347.75	1315.64	1.22392	0.00230822	0.0588815	-4.08604
NMW0747	C4H5N	65	Pyrrole	Heterocyclic compound	109-97-7	-	Nut	Flavor Library	599319	430474	377499	443829	396735	380646	19151.2	16362.9	24079.5	35361.2	33721.8	23717.2	1.26285	6.1698e-05	0.0579774	-4.10837
KMW0181	C10H16O	66	2,3-Dehydro-1,8-cineole	Terpenoids	92760-25-3	-	Mint, Lemon	Flavornet	281011	288311	193773	218274	191896	217707	56707.4	54297.5	66267.4	66598.1	70889.2	56412.4	1.25657	0.000151136	0.266844	-1.90593
NMW0773	C6H10O	67	Cyclohexanone	Ketone	108-94-1	0.48	Mint, Cool	Flavor Library	2.12104e+06	1.93968e+06	1.30819e+06	1.95173e+06	1.04666e+06	1.19977e+06	182121	195236	428207	429387	336360	196664	1.21773	0.000689169	0.184798	-2.43598
NMW0074	C10H16O	68	Bicyclo[3.1.1]hept-2-ene-2-methanol, 6,6-dimethyl-	Terpenoids	515-00-4	-	Mint, Cool	Flavor Library	1.10314e+06	1.69326e+06	1.00545e+06	951943	1.01405e+06	1.23896e+06	285604	254601	357748	345331	280301	263812	1.23973	0.000500359	0.255095	-1.9709
KMW0305	C10H14O	69	3-Methyl-2-(2-methyl-2-butenyl)-furan	Heterocyclic compound	15186-51-3	-	Mint	Flavor Library	642420	795012	508242	593391	414854	502632	70450.4	76411.8	86844.7	83764.1	72186.3	76812	1.26841	0.000253913	0.134952	-2.88948
KMW0100	C7H12O	70	1-Hepten-3-one	Ketone	2918-13-0	0.0007	Metal	Flavornet	1.17104e+06	970096	659428	1.01118e+06	557331	604738	49079.6	51939.8	114820	111938	90940	49202.3	1.24681	0.000715412	0.0940767	-3.41002
KMW0523	C11H24O	71	1-Undecanol	Alcohol	112-42-5	46	Mandarin	Flavor Library	7255.5	18682.5	5784.62	5955.83	11445	16904.1	883.883	513.783	703.192	1195.08	1057.73	1032.54	1.19041	0.00721086	0.0815752	-3.61573
KMW0432	C10H16O	72	2,6-Octadienal, 3,7-dimethyl-, (Z)-	Terpenoids	106-26-3	0.03-0.05	Lemon	Flavor Library	27465.1	49587.8	34239.3	22698.7	39445.5	41088.4	479.698	278.86	381.72	648.679	574.104	560.307	1.2554	0.000303401	0.0136272	-6.19737
KMW0223	C10H16	73	1,3-Cyclohexadiene, 1-methyl-4-(1-methylethyl)-	Terpenoids	99-86-5	2.35-2.45	Lemon	Flavor Library	698979	731908	683279	704617	679299	705933	48200.2	46029.3	58326.1	58177.8	51750.2	45258.6	1.27259	2.88353e-10	0.073202	-3.77197
KMW0220	C10H16	74	3-Carene	Terpenoids	13466-78-9	-	Lemon	Flavor Library	420608	450508	470397	465549	456631	444198	52085.8	50637	69064.4	66736.1	65300.6	57942.8	1.26895	5.13307e-10	0.133597	-2.90404
KMW0458	C12H20O2	75	p-Menth-8-en-3-ol, acetate	Ester	89-49-6	-	Leaf, Mint	Flavor Library	62375.8	204283	56674.7	43059.4	110291	152792	838.165	487.288	666.874	1133.11	1002.94	979.068	1.23787	0.0101762	0.00811381	-6.94541
KMW0537	C15H24	76	Cyclohexane, 1-ethenyl-1-methyl-2,4-bis(1-methylethenyl)-, (1.alpha.,2.beta.,4.beta.)-	Terpenoids	33880-83-0	-	Herb, Wax, Fresh	Flavornet	77312.4	134950	75775.7	95890.2	83732.2	110309	39907.8	31472.9	47044.2	35986	42690.7	37251.4	1.17944	0.00132165	0.405476	-1.30231
KMW0267	C8H8O2	77	Benzoic acid, methyl ester	Ester	93-58-3	0.0025	Herb, Lettuce, Prune, Violet	Flavor Library	313985	321363	250137	293532	214351	254373	32038.2	31744.7	36040.8	37145.3	36813.4	28250.5	1.27301	2.93703e-05	0.122612	-3.02783
KMW0374	C10H18O	78	4-Hexen-1-ol, 5-methyl-2-(1-methylethenyl)-, (R)-	Terpenoids	498-16-8	>3	Herb	Flavornet	916791	2.10585e+06	926821	831027	1.10241e+06	1.56128e+06	279076	265816	343452	267722	157439	324842	1.17298	0.00482581	0.220084	-2.18387
KMW0194	C8H18O	79	2-Octanol	Alcohol	123-96-6	0.013-0.016	Fat, Mushroom	Flavor Library	208429	198793	135335	175301	121611	129606	28869.5	27680.2	40675.4	46810.8	35791.3	24710.5	1.24638	0.000291943	0.211065	-2.24424
KMW0187	C8H16O	80	2-Octanone	Ketone	111-13-7	0.06-0.1	Fat, Fragrant, Mold	Flavor Library	28080.3	23522.6	21484.1	25412	17513.6	19654.9	5643.1	5243.4	7612.91	7086.05	6914.22	5635.87	1.26036	8.58404e-05	0.281095	-1.83087
KMW0170	C8H14O	81	1-Octen-3-one	Ketone	4312-99-6	0.0001	Earth, Mushroom	Flavor Library	464950	501893	257964	365103	253685	255816	86009.4	87878.2	134622	130239	94858.1	89606.5	1.2063	0.00262814	0.296851	-1.75219
KMW0123	C7H12O	82	4-Heptenal, (Z)-	Aldehyde	6728-31-0	0.04	Dairy	Flavor Library	1.13119e+06	974346	662132	966677	517801	608597	114624	122695	232768	254425	174694	123383	1.21847	0.00105873	0.210377	-2.24895
KMW0355	C9H16O	83	trans,cis-2,6-Nonadien-1-ol	Alcohol	28069-72-9	7e-05	Cucumber	Flavor Library	486016	1.19416e+06	520327	492010	603202	842324	131870	130774	155916	112327	36950.8	135324	1.15151	0.00384721	0.169926	-2.55702
KMW0669	C6H10O3	84	Pantolactone	Ester	599-04-2	-	Cotton Candy	Flavornet	10040.6	14663.2	8959.9	9433.98	9039.24	10975.8	2306.43	2831	2205.25	3010.62	4472.06	2472.24	1.20973	0.000132668	0.274074	-1.86736
WMW0048	C9H16O	85	6-Nonenal, (E)-	Aldehyde	2277-20-5	0.00014	Coconut; Nut; Spice,Herb	Flavor Library	83944.4	150857	65969.1	66193.1	83813.3	91058.5	6630.94	7827.29	9422.33	13262.9	10489.4	7221.14	1.24072	0.00140042	0.101237	-3.30418
XMW1324	C10H10O	86	BenzeneacetAldehyde, .alpha.-ethylidene-	Aldehyde	4411-89-6	-	Cocoa, Roast, Rum	Flavor Library	467955	1.1289e+06	468548	381693	699996	917509	1720.18	1547.32	2847.88	2739.32	1660.69	2015.03	1.26024	0.00251619	0.00308281	-8.34154
KMW0307	C10H12	87	Benzene, 1-methyl-4-(1-methylethenyl)-	Aromatics	1195-32-0	0.665-2.660	Citrus, Pine	Flavor Library	871243	1.03057e+06	707932	786288	671491	767443	171603	166087	231756	220165	205739	170192	1.26001	5.33157e-05	0.241065	-2.05251
KMW0342	C10H18O	88	Citronellal	Terpenoids	106-23-0	0.0052	Citrus, Fat, Leaf	Flavor Library	111651	219831	93317.6	103032	106963	129567	42323.8	40390.9	84504	77945.1	47876.4	43547.7	1.0517	0.0116084	0.440351	-1.18327
WMW0221	C10H16O	89	Bicyclo[3.1.0]hexan-3-one, 4-methyl-1-(1-methylethyl)-	Terpenoids	1125-12-8	-	Cedarleaf	FlavorDB	31892.6	43515.3	27142.5	30584.7	23095.7	33819.4	469.899	273.91	384.14	651.635	572.663	550.114	1.26427	0.000106519	0.0152716	-6.03301
KMW0295	C5H7NOS	90	Ethanone, 1-(4,5-dihydro-2-thiazolyl)-	Heterocyclic compound	29926-41-8	0.00002-0.00008	Caramel, Popcorn, Roast	Flavor Library	82174.2	98365.6	63972.7	74799.2	52930.3	59063	11849.3	15529.5	18215.3	16712.7	16163.1	13669.4	1.25697	0.000370133	0.213629	-2.22682
KMW0132	C6H8N2	91	Pyrazine, 2,3-dimethyl-	Heterocyclic compound	5910-89-4	0.88	Caramel, Cocoa, Hazelnut, Peanut Butter, Roasted	Flavor Library	25289.8	30572.8	18211	26449.6	11403.9	14624.1	384.224	223.406	305.853	519.79	459.973	448.875	1.26444	0.00106472	0.0185073	-5.75576
KMW0260	C7H10O2	92	2-Cyclopenten-1-one, 2-hydroxy-3,4-dimethyl-	Ketone	21835-00-7	0.00005-0.0001	Caramel	Flavornet	3182.3	3099.92	2708.81	2539	2213.97	2292.34	168.271	96.9485	141.044	217.951	198.068	194.432	1.26135	1.93358e-05	0.0634006	-3.97936
KMW0172	C10H16	93	Camphene	Terpenoids	79-92-5	26-30	Camphor, Mothball, Oil, Warm	Flavor Library	37255.4	38379.2	27040.3	30149.5	29434.7	30619.5	5879.46	3345.9	4873.19	4752.72	5267.5	4389.61	1.25794	1.74297e-05	0.147805	-2.75824
KMW0258	C7H8O2	94	2-methoxy-Phenol	Phenol	90-05-1	0.0037	Burnt, Phenol, Wood	Flavor Library	1.29172e+06	1.46292e+06	861252	1.07644e+06	712218	975102	233682	254483	432053	364121	308059	250409	1.21887	0.000770273	0.288857	-1.79157
KMW0269	C8H12N2	95	2,3-Dimethyl-5-ethylpyrazine	Heterocyclic compound	15707-34-3	>0.095	Burnt, Green Bean, Popcorn	Flavor Library	123285	133666	99877.7	109384	98601	108714	34254.2	39780.2	48186.5	49582.6	43786	39031.7	1.24979	1.11293e-05	0.378041	-1.40339
KMW0259	C10H16	96	.gamma.-Terpinene	Terpenoids	99-85-4	1.4-1.6	Bitter, Citrus	Flavor Library	1.52566e+06	1.80997e+06	1.19653e+06	1.29849e+06	1.25751e+06	1.4562e+06	415057	402362	495935	509166	538873	409642	1.24519	7.65735e-05	0.324312	-1.62455
KMW0395	C10H12O	97	Estragole	Aromatics	140-67-0	-	Anise, Licorice	Flavor Library	230744	348778	226182	226124	223729	261615	113222	105366	153638	146492	125554	112558	1.17532	0.000777341	0.498842	-1.00334
KMW0551	C14H30	98	Tetradecane	Hydrocarbons	629-59-4	5	Alkane	Flavornet	9.33055e+06	1.76231e+07	1.14348e+07	9.99956e+06	1.40103e+07	1.51411e+07	1.40637e+06	1.25188e+06	1.69881e+06	1.75767e+06	2.13934e+06	1.39512e+06	1.23818	0.000323858	0.124442	-3.00645
KMW0642	C16H34	99	Hexadecane	Hydrocarbons	544-76-3	0.5	Alkane	Flavornet	1.09689e+06	4.95576e+06	1.90155e+06	1.15723e+06	3.17291e+06	4.30639e+06	275885	274308	435576	510531	580040	304272	1.1013	0.0164741	0.143491	-2.80097
XMW0779	C7H11N	100	2-Pentenenitrile, 4,4-dimethyl-	Nitrogen compounds	39168-14-4	-	-	-	27397.2	25550.5	23162.9	23499.4	21268.7	22496.4	4831.63	4361.95	7669.7	7518.93	5315.51	4105.28	1.25111	4.88503e-08	0.235766	-2.08457
XMW0902	C10H18	101	2,6-Dimethyl-2-trans-6-octadiene	Terpenoids	2609-23-6	-	-	-	2.18878e+06	2.24368e+06	2.12759e+06	2.26521e+06	1.89819e+06	1.97503e+06	443030	436574	540022	543017	549945	422818	1.27099	9.07876e-08	0.231162	-2.11302
WMW0045	C5H8O	102	Furan, 2,3-dihydro-4-methyl-	Heterocyclic compound	34314-83-5	-	-	-	55597.1	52325.1	61394.4	51330.3	69170.4	62344.4	3035.51	3673.21	8149.59	4976.51	3877.69	2654.95	1.25228	1.97049e-06	0.0748732	-3.73941
XMW0884	C7H10O	103	5-Hexenal, 4-methylene-	Hydrocarbons	17844-21-2	-	-	-	306473	310429	260337	324584	236601	262074	72940.8	84433.6	124319	126513	99033.6	79231.9	1.23512	2.4938e-06	0.344883	-1.53582
D414	C9H12O	104	Bicyclo[3.1.0]hex-3-en-2-one, 5-(1-methylethyl)-	Ketone	36262-12-1	-	-	-	308802	313409	240418	231891	262098	298023	11549.7	12374.2	28616.3	28987.7	20211.9	12653.2	1.25264	5.26066e-06	0.0691347	-3.85445
XMW0084	C10H16	105	2,4,6-Octatriene, 2,6-dimethyl-	Terpenoids	673-84-7	-	-	-	54588	72333.8	57709.3	63706.3	52743.5	54958.3	697.53	404.005	558.886	949.765	837.855	815.244	1.26569	6.75253e-06	0.0119742	-6.38393
XMW0013	C10H16	106	1,7,7-trimethyl-Tricyclo[2.2.1.0(2,6)]heptane	Terpenoids	508-32-7	-	-	-	30750.5	29797.8	24192.4	23127.5	25685.4	24293.1	8906.62	7594.12	9942.3	9174.99	9587.78	6496.34	1.24867	7.11133e-06	0.327547	-1.61023
XMW0690	C11H18	107	Cyclohexene, 2,4-dimethyl-1-(1-methylethenyl)-	Hydrocarbons	56763-60-1	-	-	-	1.58588e+08	1.76678e+08	1.38764e+08	1.53894e+08	1.23687e+08	1.36981e+08	1.37491e+07	1.46332e+07	1.95714e+07	1.8149e+07	1.53785e+07	1.44903e+07	1.27323	9.80929e-06	0.108004	-3.21084
XMW1307	C7H14O	108	Cyclohexanol, 1-methyl-	Alcohol	590-67-0	-	-	-	623274	582436	503690	602365	430608	446213	68272.5	73582.2	139237	144653	104662	73004.3	1.24453	1.02108e-05	0.189241	-2.4017
XMW1430	C5H4O2	109	3-FurAldehyde	Heterocyclic compound	498-60-2	-	-	-	8.33258e+06	6.21801e+06	6.00327e+06	6.16069e+06	6.37145e+06	6.08161e+06	215089	189737	279332	291036	238226	206267	1.27272	1.16155e-05	0.0362465	-4.78602
XMW0771	C10H16	110	1,5-Cyclooctadiene, 3,4-dimethyl-	Hydrocarbons	21284-05-9	-	-	-	28635.7	32287.2	26810.9	23028.6	21493.4	26919.2	428.759	249.269	341.136	579.636	513.05	500.837	1.26573	1.49247e-05	0.0164139	-5.92894
XMW0959	C7H8FN	111	2-Fluoro-5-methylaniline	Amine	452-84-6	-	-	-	111886	125273	88771	103468	81095.9	90816.3	15044.9	14801.5	30870.7	28158.6	19655.2	15428.3	1.23943	1.52179e-05	0.206149	-2.27824
WMW0103	C7H14O	112	2-Cyclopentylethanol	Alcohol	766-00-7	-	-	-	17989.6	17262.8	13939	16992.9	12409.5	14525.8	955.406	746.933	996.459	1172.56	1007.95	876.514	1.27263	1.58293e-05	0.061811	-4.01599
NMW0021	C6H8N2	113	2-PyridinemethanAmine	Heterocyclic compound	3731-51-9	-	-	-	525914	575222	410281	465371	410916	404647	24266.9	20972.6	32142.4	29015.4	21708.2	22031.7	1.27228	2.17139e-05	0.0537673	-4.21713
XMW0411	C8H16O	114	Cyclohexanol, 2,6-dimethyl-	Alcohol	5337-72-4	-	-	-	1.30697e+08	1.52533e+08	1.13001e+08	1.2539e+08	9.94886e+07	1.11366e+08	9.78417e+06	1.03532e+07	1.53206e+07	1.42932e+07	1.18034e+07	1.01507e+07	1.27071	2.28396e-05	0.0978944	-3.35263
XMW0065	C4H6N2	115	Fomepizole	Heterocyclic compound	7554-65-6	-	-	-	338300	361699	235327	279010	266762	261591	30581.2	30618.6	57174.1	63171.1	45771.2	28613.3	1.24482	2.32115e-05	0.146859	-2.7675
D329	C10H16O	116	Myroxide	Terpenoids	28977-57-3	-	-	-	30282.6	26061.4	22966.2	23945.4	18859	21671.3	596.045	346.654	436.872	748.923	700.198	692.38	1.26602	2.64194e-05	0.0244883	-5.35176
XMW1233	C8H16O	117	3-Cyclopentyl-1-propanol	Alcohol	767-05-5	-	-	-	1.04185e+06	1.41125e+06	924995	1.03832e+06	1.01504e+06	1.03109e+06	88761.9	83855.4	119736	99426.9	91737.9	77924.6	1.2675	2.8269e-05	0.0868765	-3.52489
XMW1237	C7H12O2	118	3-Pentenoic Acid, 2,2-dimethyl-	Acid	16642-52-7	-	-	-	25692.9	24053.9	18768.6	22587	19052.8	16031.7	520.802	302.371	416.87	709.893	625.429	608.719	1.26457	3.66362e-05	0.0252331	-5.30854
NMW0002	C9H14O3	119	2-FurAldehyde diethyl acetal	Aldehyde	13529-27-6	-	-	-	938623	994123	678521	834055	618495	718466	112695	125505	253952	240760	163226	113718	1.22885	3.84809e-05	0.211166	-2.24355
XMW1389	C9H12O	120	2,3-Dimethylanisole	Ether	2944-49-2	-	-	-	34769.4	43471.9	31866.7	37079	25203.7	31590.9	436.507	253.774	347.3	590.111	522.322	509.888	1.2669	4.09118e-05	0.0130399	-6.26092
XMW0416	C10H16	121	1,3-Cyclohexadiene, 5-butyl-	Hydrocarbons	30168-57-1	-	-	-	767905	846479	667929	772541	510538	605632	20324.4	15951.2	21743	20266.5	16941.6	18580.6	1.27472	4.20952e-05	0.0272853	-5.19573
WMW0081	C9H12O	122	cis-2-(2-Pentenyl)furan	Heterocyclic compound	70424-13-4	-	-	-	546063	576517	400380	463086	390677	447586	88837.4	91733.5	124829	122793	119309	92109.7	1.25968	4.68804e-05	0.226467	-2.14263
XMW1317	C8H14ClN	123	8-Azabicyclo[3.2.1]octane, 3-chloro-8-methyl-	Heterocyclic compound	51275-31-1	-	-	-	200537	267922	176204	179255	172747	205361	37329.2	41372.7	69519.8	68956.8	53002.8	46018.9	1.23138	5.12419e-05	0.263056	-1.92656
NMW0794	C10H14	124	Benzene, (1-methylpropyl)-	Aromatics	135-98-8	-	-	-	15319.8	14256.3	13827.4	9719.04	11814.7	12988.2	7403.72	6908.01	5816.6	5160.64	5214.72	4011.03	1.17968	5.13459e-05	0.44292	-1.17488
XMW0295	C10H12	125	Benzene, 1-methyl-3-(1-methylethenyl)-	Aromatics	1124-20-5	-	-	-	1.04514e+06	1.23342e+06	857635	924663	801837	921770	193302	196197	265611	255772	231870	196726	1.26177	5.16677e-05	0.231565	-2.11051
WMW0086	C5H12S2	126	DiSulfur compounds, ethyl 1-methylethyl	Sulfur compounds	53966-36-2	-	-	-	271710	286047	207201	227821	189721	212482	44416.5	42802.3	58562.5	57403.4	60500.5	44525.1	1.26093	5.24961e-05	0.220942	-2.17826
D342	C10H16	127	2,4,6-Octatriene, 2,6-dimethyl-, (E,E)-	Terpenoids	3016-19-1	-	-	-	58029.5	73293	49911.9	60649.3	42324.1	51523	469.322	274.764	365.846	620.536	548.874	549.561	1.26765	5.2884e-05	0.0084261	-6.89092
XMW0878	C7H10	128	1,4-Cyclohexadiene, 1-methyl-	Hydrocarbons	4313-57-9	-	-	-	85807.6	87407.6	72115.1	77660.8	62340.9	66701.8	29258.9	26201.4	34118.8	31266.9	33285	34891	1.24813	5.29947e-05	0.418159	-1.25788
XMW0522	C8H11N	129	Pyridine, 3-propyl-	Heterocyclic compound	4673-31-8	-	-	-	517222	530236	397971	454381	350159	389593	68325.9	65550	84294.3	83970.5	87087	65971.3	1.26838	5.30632e-05	0.172452	-2.53573
NMW0013	C7H9N	130	Benzylamine	Amine	100-46-9	-	-	-	28896.4	27758.3	20404.1	23297	17404	21746.5	545.106	316.911	433.706	736.926	652.271	636.744	1.26545	5.43247e-05	0.0238101	-5.39228
XMW0410	C9H18O	131	1-Nonen-4-ol	Alcohol	35192-73-5	-	-	-	5.85545e+07	6.84029e+07	4.91863e+07	5.62814e+07	4.14767e+07	4.86074e+07	5.58924e+06	5.98646e+06	7.94458e+06	7.79963e+06	6.38087e+06	5.84785e+06	1.27081	5.57006e-05	0.122628	-3.02764
XMW0437	C10H16	132	1,5-Cyclooctadiene, 1,6-dimethyl-	Hydrocarbons	3760-13-2	-	-	-	820396	992894	673748	831992	609508	688590	62992.6	59063.6	65902.6	68306.2	66884.3	57523.1	1.27189	6.04729e-05	0.0824479	-3.60037
NMW0748	C3H6O2	133	Glycidol	Alcohol	556-52-5	-	-	-	766272	514709	476996	548604	497668	486140	468.036	271.725	372.77	634.331	561.348	546.677	1.27058	6.44824e-05	0.000867644	-10.1706
WMW0082	C11H20	134	1,10-Undecadiene	Hydrocarbons	13688-67-0	-	-	-	3.49819e+07	4.12561e+07	2.97397e+07	3.37528e+07	2.49519e+07	2.89569e+07	4.23944e+06	4.54158e+06	5.87987e+06	5.53385e+06	4.58876e+06	4.47382e+06	1.27026	6.6328e-05	0.151092	-2.7265
XMW0726	C10H14O	135	Benzene, (1-methoxypropyl)-	Aromatics	59588-12-4	-	-	-	4.97486e+07	5.99141e+07	4.11407e+07	4.74545e+07	3.54694e+07	4.08543e+07	2.92055e+06	3.12481e+06	4.38889e+06	4.11075e+06	3.38076e+06	3.10558e+06	1.2718	6.6622e-05	0.0765941	-3.70662
XMW0767	C9H16O2	136	2-Furanmethanol, 5-ethenyltetrahydro-.alpha.,5-dimethyl-	Heterocyclic compound	104188-13-8	-	-	-	3.11227e+06	3.41333e+06	2.22289e+06	2.75793e+06	2.02954e+06	2.36834e+06	382967	414483	897803	788729	588121	382027	1.22244	7.01691e-05	0.217182	-2.20302
XMW0168	C8H12S	137	3-Butylthiophene	Heterocyclic compound	34722-01-5	-	-	-	2.20731e+06	2.49367e+06	1.66457e+06	1.94963e+06	1.51529e+06	1.76201e+06	258071	277662	465612	432634	345871	264094	1.25458	7.1858e-05	0.176316	-2.50376
XMW0637	C7H12O	138	Cyclobutanone, 2,2,3-trimethyl-	Ketone	1449-49-6	-	-	-	145421	114681	92879.8	121979	86444.7	93419.6	215.821	124.734	173.019	295.67	259.765	252.477	1.27066	7.56458e-05	0.00201808	-8.9528
XMW0153	C10H16	139	1,3-Cyclopentadiene, 1,2,3,4,5-pentamethyl-	Hydrocarbons	4045-44-7	-	-	-	499292	511363	379703	410219	354287	405159	146884	141011	178502	177289	181051	144754	1.24907	7.81355e-05	0.378704	-1.40086
XMW0298	C5H10O3	140	Ethanol, 2-methoxy-, acetate	Ester	110-49-6	3.1	-	-	219232	144921	131381	164734	143142	137578	467.219	270.701	365.038	622.066	554.993	544.735	1.26936	7.81996e-05	0.0030019	-8.37991
XMW1235	C8H17NO	141	N,N-Dimethylhexanamide	Amine	5830-30-8	-	-	-	13049.2	12687	7719.34	10262.8	8077.16	9729.96	3640.14	1192.84	1314.66	3678.4	1428.9	2437.22	1.16133	7.97832e-05	0.222545	-2.16783
XMW0909	C10H14O	142	2,6,6-Trimethylbicyclo[3.2.0]hept-2-en-7-one	Ketone	4613-37-0	-	-	-	5.91852e+07	7.09013e+07	4.84888e+07	5.5707e+07	4.11679e+07	4.79413e+07	3.84112e+06	4.08874e+06	5.64208e+06	5.30294e+06	4.34107e+06	4.00383e+06	1.27167	8.06838e-05	0.0841698	-3.57055
XMW1332	C8H14O2	143	2,2'-Bifuran, octahydro-	Heterocyclic compound	1592-33-2	-	-	-	743305	829152	553807	673374	510680	585393	113750	115453	187412	178236	148947	112566	1.25047	8.13188e-05	0.219822	-2.18559
XMW0659	C10H14	144	Benzene, n-butyl-	Aromatics	104-51-8	23.4	-	-	834945	965750	638457	692118	682674	777893	232642	219452	265620	274084	298974	229351	1.24434	8.24404e-05	0.331049	-1.59488
XMW0011	C10H14	145	Benzene, 1,4-diethyl-	Aromatics	105-05-5	0.0021	-	-	190242	179023	128114	154324	114365	131370	6015.25	7297.63	9152.54	6571.23	6941.93	5843.84	1.27384	8.40667e-05	0.046602	-4.42346
D335	C8H12N2	146	Pyrazine, (2-methylpropyl)-	Heterocyclic compound	29460-92-2	-	-	-	4.96046e+06	4.98091e+06	3.64365e+06	4.07102e+06	2.84248e+06	3.86821e+06	646327	696893	1.31694e+06	1.11267e+06	796679	612995	1.24026	8.52801e-05	0.212687	-2.23319
XMW1232	C8H20N2	147	Hydrazine, 1,1-bis(2-methylpropyl)-	Nitrogen compounds	16596-38-6	-	-	-	12221.9	12177.4	7680.01	8662.56	8358.01	9262.21	543.064	315.58	434.244	739.053	651.407	634.139	1.25595	8.77524e-05	0.0568432	-4.13687
D298	C10H18O	148	3,6-Heptadien-2-ol, 2,5,5-trimethyl-, (E)-	Alcohol	26127-98-0	-	-	-	144769	148867	99694.4	116071	105005	114734	32300.9	31950	44050.3	43113.1	41903.7	32837.4	1.24655	8.7997e-05	0.310167	-1.68888
XMW0269	C10H18O3	149	2-Methylbutanoic anhydride	Others	1468-39-9	-	-	-	12437.4	20576.6	12822.5	16520.9	13194.5	14227.5	409.861	238.285	326.169	554.276	490.732	478.801	1.25902	8.83932e-05	0.0278252	-5.16747
XMW0115	C4H9NO	150	5-Methyloxazolidine	Heterocyclic compound	58328-22-6	-	-	-	312401	322318	320741	319483	447509	326656	120356	158225	200009	173132	177363	140364	1.17662	8.91623e-05	0.473108	-1.07976
XMW1290	C6H10N2O	151	3-n-Propyl-2-pyrazolin-5-one	Heterocyclic compound	29211-70-9	-	-	-	131572	144494	94650.9	117874	87381.8	99417.1	15248.9	16549.4	28849.5	27074.7	19406.6	14729.9	1.24895	9.04541e-05	0.180428	-2.47051
XMW0076	C5H4N2	152	1H-Pyrrole-3-carbonitrile	Heterocyclic compound	7126-38-7	-	-	-	1.35172e+07	1.27027e+07	9.21377e+06	1.1194e+07	7.88905e+06	9.1976e+06	286428	308929	441364	410292	350144	294641	1.27461	9.16763e-05	0.0328309	-4.9288
XMW0276	C7H12O	153	4-Hexen-3-one, 5-methyl-	Ketone	13905-10-7	-	-	-	939129	1.03267e+06	663013	811932	610267	710517	97971.1	104005	215404	201190	145185	100577	1.23661	9.20028e-05	0.181296	-2.46358
XMW0127	C10H14	154	o-Cymene	Terpenoids	527-84-4	0.004-0.005	-	-	5.68012e+06	6.03398e+06	4.28342e+06	4.61621e+06	4.39773e+06	4.91951e+06	2.07825e+06	2.00139e+06	2.46307e+06	2.53126e+06	2.56099e+06	2.05065e+06	1.23036	9.49392e-05	0.457239	-1.12898
D197	C10H16O	155	3-Oxatricyclo[4.1.1.0(2,4)]octane, 2,7,7-trimethyl-	Terpenoids	1686-14-2	-	-	-	3.09095e+07	3.70987e+07	2.54907e+07	2.92825e+07	2.13394e+07	2.50865e+07	2.85648e+06	3.07481e+06	4.04041e+06	3.79105e+06	3.11635e+06	3.0229e+06	1.27061	9.76713e-05	0.117619	-3.08781
XMW0886	C4H4N2O	156	3(2H)-Pyridazinone	Heterocyclic compound	504-30-3	-	-	-	391904	397021	291376	384354	243474	270543	29067.4	25647.5	51736.1	59535.6	41296.4	27054.3	1.25232	0.0001009	0.118432	-3.07787
XMW0681	C10H16O	157	6-Octenal, 7-methyl-3-methylene-	Aldehyde	55050-40-3	-	-	-	63182.1	86895	57786.4	59702.7	52638.7	62004	16150.9	18250.7	27896.3	27691.1	25359.2	16655.8	1.20905	0.000105984	0.345372	-1.53378
XMW0534	C10H14O	158	Bicyclo[3.1.1]hept-3-en-2-one, 4,6,6-trimethyl-, (1S)-	Terpenoids	1196-01-6	-	-	-	2.62213e+06	3.75421e+06	2.35827e+06	2.41861e+06	2.31936e+06	2.69601e+06	316875	316434	455513	403270	366971	327118	1.26272	0.000118376	0.135211	-2.88671
WMW0104	C9H18O	159	Cyclooctanemethanol	Alcohol	3637-63-6	-	-	-	805877	887612	576419	707724	529416	617643	105236	116578	191172	174824	143063	109644	1.24959	0.000118697	0.203777	-2.29494
XMW1147	C10H16O	160	Tricyclo[2.2.1.0(2,6)]heptane-3-methanol, 2,3-dimethyl-	Terpenoids	29550-55-8	-	-	-	345010	522914	351066	299298	392109	454934	35247.7	32745.1	43403.7	38327.3	39912.4	35172.2	1.25842	0.000122633	0.0950431	-3.39527
D407	C10H18O	161	7-Octen-4-ol, 2-methyl-6-methylene-, (S)-	Terpenoids	35628-05-8	-	-	-	1.99038e+07	2.42635e+07	1.62604e+07	1.87642e+07	1.35441e+07	1.6066e+07	1.704e+06	1.83062e+06	2.40721e+06	2.23812e+06	1.8583e+06	1.80761e+06	1.27055	0.000123572	0.108875	-3.19925
XMW0969	C9H16O2	162	2-Butenoic acid, 2-methyl-, 2-methylpropyl ester	Ester	66917-61-1	-	-	-	3.16362e+07	3.84973e+07	2.61133e+07	3.002e+07	2.17099e+07	2.55999e+07	4.16766e+06	4.50262e+06	6.46265e+06	5.96487e+06	4.72658e+06	4.3745e+06	1.26335	0.000136019	0.17398	-2.52301
XMW0417	C10H16	163	Cyclohexene, 4-methyl-1-(1-methylethenyl)-	Hydrocarbons	586-67-4	-	-	-	1.45755e+06	1.62475e+06	1.11454e+06	1.33833e+06	930342	1.15798e+06	259511	289159	438925	405301	330756	269544	1.24557	0.000139926	0.261455	-1.93537
XMW0879	C7H10O	164	Norbornadieone	Ketone	10218-02-7	-	-	-	78834.3	73098.3	50569.4	58846.7	48820	48454.2	7582.85	7539.58	9842.8	10766.8	6410.27	5482.69	1.26095	0.000171229	0.1328	-2.91268
XMW0670	C4H5N3	165	Acetonitrile, 2,2'-iminobis-	Nitrogen compounds	628-87-5	-	-	-	2.66601e+07	3.21445e+07	2.16628e+07	2.5409e+07	1.77333e+07	2.10508e+07	3.40157e+06	3.71981e+06	4.68762e+06	4.40419e+06	3.62572e+06	3.64779e+06	1.26736	0.000177141	0.162358	-2.62275
D389	C12H20O2	166	(S)-3,3,6-Trimethylhepta-1,5-dien-4-yl acetate	Ester	3465-88-1	-	-	-	3545.08	5586.21	3176.38	3314.79	3094.63	3785.28	6.7517	4.04591	5.25245	8.91841	7.87011	7.93733	1.26763	0.00018679	0.00181207	-9.10814
XMW1067	C9H16O2	167	Butanoic acid, 2-pentenyl ester, (Z)-	Ester	42125-13-3	-	-	-	1.44128e+06	1.64036e+06	1.03751e+06	1.29106e+06	871564	1.14899e+06	168409	181715	329589	302745	233186	176991	1.2444	0.000195152	0.187414	-2.4157
XMW0602	C13H28	168	Undecane, 5,7-dimethyl-	Hydrocarbons	17312-83-3	-	-	-	25900.2	41593.5	25037.2	23816.4	31084.8	35365.6	4115.92	2899.43	4201.67	4883.98	5920.34	3000.09	1.23361	0.000200536	0.13688	-2.86901
XMW1429	C4H7N3O	169	1-(2-Hydroxyethyl)-1,2,4-triazole	Heterocyclic compound	3273-14-1	-	-	-	9.03694e+06	1.11703e+07	7.40798e+06	8.57985e+06	6.07658e+06	7.22256e+06	1.29202e+06	1.37005e+06	1.81711e+06	1.70221e+06	1.41965e+06	1.35212e+06	1.26437	0.000211728	0.180893	-2.46679
XMW0290	C7H15NO	170	4-Heptanone, oxime	Amine	1188-63-2	-	-	-	71759	65451.4	44135.8	55906.6	38610.7	45375.2	2142.72	2512.73	2739.46	2625.58	2157.62	2727.35	1.27304	0.000212299	0.0464	-4.42973
XMW1400	C6H14FO2P	171	n-Pentyl methylphosphonofluoridate	Others	13454-59-6	-	-	-	74815.7	82721.3	52398.2	66092.7	51784.4	60001.3	17969.1	21637.6	21628.5	30113.3	25515.2	21551.1	1.22438	0.000214342	0.356911	-1.48636
D261	C9H18OS	172	Butanethioic acid, 3-methyl-, S-(1-methylpropyl) ester	Ester	2432-91-9	-	-	-	2593.62	3936.49	2708.02	2740.08	3207.49	3325.69	1486.42	1396.41	1608.88	1842.75	1103.15	1689.42	1.15438	0.000216865	0.49305	-1.02019
NMW0035	C8H11N	173	BenzenAmine, N,N-dimethyl-	Amine	121-69-7	0.8-1.0	-	-	1.17857e+06	1.45357e+06	924831	1.13127e+06	767248	920110	111542	122688	140757	131440	115795	122166	1.26958	0.000223457	0.116756	-3.09843
NMW0041	C11H18	174	(E)-4,8-Dimethylnona-1,3,7-triene	Terpenoids	19945-61-0	-	-	-	36605.9	57181.3	33137.8	31158.5	33352	38937.5	5314.93	5607.85	8032.65	8187.22	16943.2	6796.97	1.18446	0.000229573	0.220871	-2.17872
XMW0304	C10H18O2	175	Butanoic acid, 5-hexenyl ester	Ester	108058-75-9	-	-	-	25987	44995	25297.3	24642.9	27445.1	32820.5	198.442	115.381	157.934	268.399	237.492	231.882	1.26282	0.00023066	0.00667556	-7.22689
NMW0042	C8H16O2	176	Valproic Acid	Acid	99-66-1	-	-	-	1866.6	2149.03	1267.02	1061.46	1977.23	1923.12	37.7741	21.9747	30.1865	51.3653	45.3311	44.1461	1.25287	0.000231659	0.0225271	-5.4722
XMW0239	C13H28	177	Decane, 3-ethyl-3-methyl-	Hydrocarbons	17312-66-2	-	-	-	40696.2	74719.1	44593.7	39250.4	52373.8	59757.6	463.436	269.427	368.75	626.584	554.647	541.349	1.25944	0.000244312	0.00906961	-6.78474
NMW0031	C8H15NO	178	Hygrine	Heterocyclic compound	496-49-1	-	-	-	1.5653e+06	1.78348e+06	1.09386e+06	1.37084e+06	941542	1.22935e+06	221867	247148	448138	419659	314251	235154	1.22792	0.000258675	0.236239	-2.08168
WMW0092	C9H21N	179	1-OctanAmine,N-methyl-	Amine	2439-54-5	-	-	-	294775	341648	212761	266757	187954	233782	52595.9	59724.7	98117.8	88542.5	65433.8	63180	1.23169	0.000261957	0.278078	-1.84644
NMW0033	C5H5NO	180	2(1H)-Pyridinone	Heterocyclic compound	142-08-5	-	-	-	2.23948e+06	2.54285e+06	1.60749e+06	1.99019e+06	1.33916e+06	1.77402e+06	365999	392433	699858	634085	481635	389735	1.2291	0.000263182	0.257869	-1.95529
XMW0526	C10H16O	181	AcetAldehyde, (3,3-dimethylcyclohexylidene)-, (Z)-	Aldehyde	26532-24-1	-	-	-	3.12111e+06	4.61782e+06	2.86861e+06	2.91282e+06	2.8922e+06	3.35756e+06	854425	872804	1.21846e+06	1.14584e+06	1.02196e+06	838460	1.23689	0.000267954	0.301058	-1.73189
XMW1227	C9H14O2	182	(E)-2-Methylbut-2-en-1-yl methacrylate	Ester	88142-95-4	-	-	-	2.63648e+06	2.9872e+06	1.83945e+06	2.30134e+06	1.58645e+06	2.06636e+06	377874	413367	713254	661181	514364	397736	1.23628	0.00027116	0.229389	-2.12413
XMW0598	C9H10	183	.alpha.-Methylstyrene	Aromatics	98-83-9	48-240	-	-	29929.1	33424.3	24268.1	26283.5	20269.5	25910.9	10891.4	10691.5	12897.2	13485	12221.3	10038.7	1.23195	0.000271453	0.438673	-1.18878
XMW1221	C6H12O2S	184	Acetic acid, (propylthio)-, methyl ester	Ester	20600-65-1	-	-	-	181288	213335	118986	146654	131334	143487	33013.8	38537.5	57708.3	61928.2	41233.3	33728.9	1.21817	0.00027325	0.284627	-1.81286
XMW0539	C9H12O2	185	3,4-Dimethoxytoluene	Aromatics	494-99-5	-	-	-	3.28618e+06	4.8698e+06	3.00867e+06	3.05992e+06	3.04421e+06	3.57706e+06	880154	907778	1.28713e+06	1.19991e+06	1.05525e+06	920324	1.23662	0.000279906	0.299846	-1.73771
WMW0121	C11H24	186	Nonane, 3,7-dimethyl-	Hydrocarbons	17302-32-8	-	-	-	739078	665022	535723	576468	440450	450965	174846	152135	206267	220514	264234	158065	1.22115	0.000280877	0.345118	-1.53484
XMW1069	C10H18O2	187	Butanoic acid, 3-hexenyl ester, (E)-	Ester	53398-84-8	-	-	-	43946.5	80705.8	46472.2	42183.3	46671.9	56321.8	194.364	112.967	154.928	263.241	232.85	227.115	1.26439	0.000308378	0.00374789	-8.0597
D259	C9H12O	188	Phenol, 2,3,6-trimethyl-	Phenol	2416-94-6	-	-	-	827424	1.30444e+06	774386	709280	855943	1.02815e+06	125343	132136	159415	157092	142888	130955	1.25221	0.000319446	0.154161	-2.69749
XMW0936	C10H12O	189	Ethanone, 1-(4-ethylphenyl)-	Ketone	937-30-4	-	-	-	35033.4	62348.4	31691.6	33823.9	44552.3	50918.9	827.478	480.737	658.641	1118.66	988.815	966.555	1.25381	0.000340442	0.0195105	-5.67961
XMW1192	C6H9ClO2	190	2-Propenoic acid, 2-methyl-, 2-chloroethyl ester	Ester	1888-94-4	-	-	-	25376.9	20015.6	11744	21500.6	13999.8	16361.2	329.101	191.398	263.478	447.752	395.125	384.453	1.26307	0.000346051	0.0184527	-5.76003
XMW0719	C10H14	191	p-Mentha-1,5,8-triene	Terpenoids	21195-59-5	-	-	-	5.83311e+06	7.96922e+06	3.97524e+06	4.27675e+06	4.90459e+06	5.78328e+06	362924	394626	752315	766573	558616	395182	1.24483	0.000362043	0.0986567	-3.34144
XMW0644	C6H10N2	192	1H-Imidazole, 2-propyl-	Heterocyclic compound	50995-95-4	-	-	-	1.62104e+07	2.02186e+07	1.32364e+07	1.54601e+07	1.07681e+07	1.27423e+07	3.25394e+06	3.52933e+06	4.72139e+06	4.35091e+06	3.48735e+06	3.44306e+06	1.25285	0.000367957	0.257074	-1.95975
NMW0092	C10H18O	193	(+)-neodihydrocarveol	Terpenoids	18675-33-7	-	-	-	180147	268148	164746	164934	171720	199677	53576.1	63236.8	84498.4	78824.2	63823.9	62328.1	1.22045	0.000370772	0.353486	-1.50027
D452	C10H14O2	194	Carvone oxide, trans-	Terpenoids	39903-97-4	-	-	-	74582.5	121285	67000.2	67295	82236.9	94657	13036.7	12181.6	19710.1	16373.7	17318.1	13770.3	1.23801	0.000396911	0.18221	-2.45633
D356	C8H10O2	195	3-Methoxy-5-methylphenol	Phenol	3209-13-0	-	-	-	618180	1.04462e+06	663163	571965	764660	907795	132967	126561	157118	160328	159493	133189	1.23878	0.00040505	0.190281	-2.3938
NMW0091	C8H15NO	196	8-Azabicyclo[3.2.1]octan-3-ol, 8-methyl-, endo-	Heterocyclic compound	120-29-6	-	-	-	106982	212707	119142	106470	135110	162473	460.187	267.536	366.16	622.226	550.772	537.578	1.26247	0.000406205	0.00332722	-8.23147
XMW1337	C13H28	197	Nonane, 3-methyl-5-propyl-	Hydrocarbons	31081-18-2	-	-	-	15270.4	26273.2	11590.9	15249.5	17148	19605.3	427.688	248.779	340.541	578.534	511.553	499.951	1.25277	0.000407581	0.0247966	-5.33371
XMW0085	C6H10O	198	1-Propanone, 1-cyclopropyl-	Ketone	6704-19-4	-	-	-	46334.5	27987.5	28096.7	30564.2	32558	28733.8	11511.6	12101.6	22699	13467.6	11782.1	7528.78	1.14147	0.000414339	0.407107	-1.29652
XMW0162	C7H10O3	199	3-Penten-2-one, 4-(acetyloxy)-, (Z)-	Ketone	38365-58-1	-	-	-	50470	47731.2	32067	39398.4	28719.1	28987.1	6583.73	7884.85	7591.87	6669.57	7453.26	4787.75	1.25622	0.000453287	0.180193	-2.47238
XMW1120	C4H5NS	200	Thiocyanic acid, 2-propenyl ester	Others	764-49-8	-	-	-	121496	108271	64514.5	105372	55973.6	76775.4	458.495	268.571	382.446	646.624	548.381	533.587	1.26915	0.000456595	0.00533076	-7.55144
XMW1064	C8H12N2	201	1,4-Methano-1H-Cyclopropa[d]pyridazine, 4,4a,5,5a-tetrahydro-6,6-dimethyl-, (1.alpha.,4.alpha.,4a.alpha.,5a.alpha.)-	Heterocyclic compound	109746-10-3	-	-	-	484286	701043	429699	454411	424253	511273	148944	164650	283679	283595	249214	210374	1.14059	0.000467245	0.44608	-1.16462
XMW0645	C4H10N2	202	Diaziridine, 3-ethyl-3-methyl-	Heterocyclic compound	4901-75-1	-	-	-	425968	358123	238733	386112	220190	235053	15500.2	19508.2	29416.5	30228.7	23951	15634	1.2631	0.000514849	0.0720095	-3.79567
XMW1203	C5H6O3	203	2,5-Furandione, dihydro-3-methyl-	Heterocyclic compound	4100-80-5	-	-	-	149300	185259	117561	144400	119487	118110	58125.5	58170	76743.5	76179.5	60232.3	54849.9	1.20633	0.000525111	0.460728	-1.11801
XMW0822	C15H24	204	Tricyclo[4.4.0.02,7]decane, 1-methyl-3-methylene-8-(1-methylethyl)-, stereoisomer	Terpenoids	18252-44-3	-	-	-	33898.4	71743.6	49422	37410.4	63908.9	70930.3	1150.46	668.501	915.114	1556	1376.98	1344.15	1.24701	0.000546902	0.0214204	-5.54487
XMW0238	C13H28	205	Undecane, 4,4-dimethyl-	Hydrocarbons	17312-68-4	-	-	-	20132.2	40586	21548.3	19553.9	25929.1	28619.3	912.231	530.332	725.793	1294.89	1091.58	1065.6	1.2482	0.000567681	0.0359434	-4.79813
WMW0129	C10H22O	206	4-Ethyl-2-octanol	Alcohol	19780-78-0	-	-	-	1.28965e+06	1.06276e+06	776037	1.17484e+06	636968	686082	61115.1	59110.3	125464	131006	98626.6	57925	1.25114	0.00057211	0.0947768	-3.39932
XMW0793	C12H18	207	1,7-Octadiene, 2,7-dimethyl-3,6-bis(methylene)-	Hydrocarbons	16714-60-6	-	-	-	3.30394e+06	3.80638e+06	2.18591e+06	2.88983e+06	1.82288e+06	2.47947e+06	426194	450545	793296	732744	576726	441250	1.23592	0.000584896	0.207464	-2.26907
XMW0908	C2H4N2O2	208	1,2-HydrazinedicarboxAldehyde	Aldehyde	628-36-4	-	-	-	12972.2	14640.4	9200.41	12355.6	7677.74	10916.8	2853.99	3339.69	4027.56	4570.65	4086.25	4010.27	1.22066	0.000599706	0.337771	-1.56588
XMW1123	C10H14	209	Benzene, 2-ethyl-1,4-dimethyl-	Aromatics	1758-88-9	-	-	-	160220	250109	117070	143597	138821	166236	16089.6	19008.7	25813	27320.4	22597.2	16838	1.24785	0.000625619	0.130799	-2.93457
XMW0801	C12H18	210	Cyclohexene, 3,4-diethenyl-1,6-dimethyl-	Hydrocarbons	61142-14-1	-	-	-	71823	86061.6	49452.4	63965.2	48760.9	51219	16053.8	19439.6	30008.9	28618	20847.3	16549.4	1.1929	0.000660409	0.354224	-1.49727
XMW0531	C10H16O	211	Bicyclo[3.1.1]heptan-3-one, 2,6,6-trimethyl-, (1.alpha.,2.beta.,5.alpha.)-	Terpenoids	15358-88-0	-	-	-	423910	645572	333647	342637	355872	475351	62895.1	65260.2	96422.4	97866.3	85357	63237.1	1.23813	0.000708611	0.182786	-2.45177
D340	C12H16O	212	3-Hexanone, 1-phenyl-	Ketone	29898-25-7	-	-	-	40803.9	88817.6	58488.4	47323.7	78270.5	93588.7	1061.87	617.082	844.684	1436.05	1270.88	1240.59	1.24842	0.000712505	0.0158882	-5.9759
XMW1129	C10H12O3	213	Ethyl mandelate	Ester	774-40-3	-	-	-	24624.6	58661.9	37118.2	30896.6	50799.4	55847.5	1115.48	648.257	887.344	1508.52	1335.03	1303.21	1.24242	0.000759192	0.0263535	-5.24586
NMW0066	C8H11N	214	BenzenAmine, 2,4-dimethyl-	Amine	95-68-1	-	-	-	52500.7	82394.8	35796.7	53397.5	63704.5	76016.5	10407.2	9926.9	11811.6	12214.2	11987.4	7919.13	1.22101	0.000776656	0.176648	-2.50105
WMW0099	C9H16	215	Cyclopentene, 1-butyl-	Hydrocarbons	2423-01-0	-	-	-	78131.1	92439.5	64340	71606.2	55364.1	37568.4	13295.5	10029	17637.6	12926.1	15039.5	9841.7	1.23475	0.000853505	0.197195	-2.3423
XMW1058	C7H12O2	216	Cyclopentanol, acetate	Ester	933-05-1	-	-	-	61794	50883.4	33346.4	53571.2	29202.4	32186.8	4255.73	3185.15	6249.08	4896.93	3381.89	4363.41	1.2588	0.000859267	0.100896	-3.30906
XMW0648	C8H16O	217	3-Hexanone, 2,2-dimethyl-	Ketone	5405-79-8	-	-	-	1.24766e+06	793825	598142	861790	548272	581615	5713.5	5098.99	10111.5	10120	7740.65	4554.89	1.27241	0.000877455	0.00935795	-6.73959
XMW1141	C7H7NO2	218	1H-Pyrrole-2,5-dione, 3-ethenyl-4-methyl-	Heterocyclic compound	21494-57-5	-	-	-	129151	222933	122198	137628	136356	175801	38863.2	41332.4	55847.5	53341.6	53386.3	43699.3	1.21296	0.000896327	0.31001	-1.68961
XMW0532	C6H10N4	219	1H-Pyrazole-1-carboximidamide, 3,5-dimethyl-	Heterocyclic compound	22906-75-8	-	-	-	4.043e+07	5.11679e+07	3.29338e+07	3.91247e+07	2.62699e+07	3.12527e+07	1.21223e+07	1.29925e+07	1.69542e+07	1.57657e+07	1.26852e+07	1.27078e+07	1.22371	0.00104098	0.376291	-1.41008
NMW0080	C8H18O2	220	1,2-Octanediol	Alcohol	1117-86-8	-	-	-	157226	280221	138727	142764	161215	198261	28189.4	28249.6	41861.2	44681.2	33281.3	28951.6	1.23086	0.0010446	0.190293	-2.39371
XMW0442	C8H12N2	221	Betahistine	Heterocyclic compound	5638-76-6	-	-	-	3.6468e+06	5.54954e+06	3.06171e+06	2.96715e+06	3.14307e+06	3.92267e+06	953869	1.01182e+06	1.58222e+06	1.45532e+06	1.16145e+06	1.04127e+06	1.20588	0.00104845	0.323268	-1.6292
XMW0145	C2H4N4	222	Dicyandiamide	Nitrogen compounds	461-58-5	-	-	-	30389.6	19015.5	13464.9	21012.4	12802.2	14126.4	117.883	68.5291	93.9035	159.52	141.115	137.702	1.26873	0.00111916	0.00648539	-7.26859
XMW0463	C12H16O2	223	Pentanoic acid, phenylmethyl ester	Ester	10361-39-4	-	-	-	16795.9	29607.8	19163.3	20073.7	22593.9	27937.3	9178.53	7345.96	15604.8	12513.8	12268.9	8073.16	1.07097	0.0011192	0.477228	-1.06725
XMW1025	C12H16	224	1H-Indene, 2,3-dihydro-4-propyl-	Aromatics	92013-16-6	-	-	-	197158	403060	233526	209235	296910	358588	50288.7	46393.2	62968.2	61135.6	66109.8	52019	1.21498	0.00116097	0.19954	-2.32525
XMW0612	C13H28	225	Undecane, 4,7-dimethyl-	Hydrocarbons	17301-32-5	-	-	-	62436	127055	49914.9	59370.7	71072.2	91983.6	579.742	337.222	459.437	784.583	694.25	677.72	1.25734	0.00120241	0.00764987	-7.03035
XMW0452	C10H16	226	2,4,6-Octatriene, 3,4-dimethyl-	Hydrocarbons	57396-75-5	-	-	-	59042.2	92411.5	40791.6	45469.8	52522.9	61804.1	7928.21	8362.05	14172.2	14460.6	11182.1	8554.23	1.22215	0.00121113	0.18367	-2.44481
D372	C7H14O	227	2-Hepten-1-ol, (E)-	Alcohol	33467-76-4	-	-	-	906367	781059	511854	759564	452901	521970	157876	162475	265167	256983	195082	161129	1.21206	0.00128801	0.304728	-1.71441
NMW0769	C5H11NO	228	Butanal, 3-methyl-, oxime	Aldehyde	626-90-4	-	-	-	17788.5	11126.3	8844.79	12252.3	7747.19	8095.92	725.679	917.467	1088.94	1213.54	1092.93	857.321	1.26524	0.00128829	0.0895281	-3.48152
XMW0121	C12H24	229	1-Nonene, 4,6,8-trimethyl-	Hydrocarbons	54410-98-9	-	-	-	141861	179149	102184	123234	93606.4	102337	36373.3	39949.8	73716.9	61893.1	49467.7	34785.1	1.15162	0.00131968	0.398974	-1.32563
NMW0151	C10H14O2	230	Bicyclo[3.1.1]hept-2-ene-2-carboxylic acid, 6,6-dimethyl-	Terpenoids	19250-17-0	-	-	-	15078.9	25606.6	14197.7	13826.4	17464	21592.2	6824.97	4918.31	8072.91	8329	6117.57	5008.21	1.16136	0.00134346	0.36441	-1.45636
NMW0766	C7H12O2	231	2-Propenoic acid, butyl ester	Ester	141-32-2	-	-	-	451926	314779	201817	327977	172878	219510	5660.75	5950.17	10864	11188.1	6691.57	6322.74	1.26898	0.00134433	0.027638	-5.1772
D357	C7H15NO2	232	2-Propanol, 1-(dimethylamino)-, acetate (ester)	Ester	32188-28-6	-	-	-	69500.6	45557.5	32521.5	48694.4	26096.1	30335.7	87.5907	50.9333	69.7385	118.512	104.863	102.329	1.27128	0.0013774	0.002113	-8.88649
D412	C10H16O	233	5,7-Octadien-4-one, 2,6-dimethyl-, (Z)-	Terpenoids	3588-18-9	-	-	-	25522.4	56613.3	24203	26926.2	26337.7	33269.9	596.087	346.542	474.516	806.093	713.313	696.285	1.25526	0.00155292	0.0188354	-5.73041
XMW0917	C9H16O	234	3-Nonen-5-one	Ketone	82456-34-6	-	-	-	283092	382424	230642	305166	215857	224733	112232	114185	154909	142528	117875	111398	1.18944	0.00175006	0.458688	-1.12441
XMW0456	C12H20O	235	5,8-Decadien-2-one, 5,9-dimethyl-, (E)-	Ketone	130876-99-2	-	-	-	23187	50989.5	35507.8	23311.9	41681.9	38287.3	10623	8007.93	13819.1	11802.8	10339.6	8220.5	1.16259	0.00202913	0.294944	-1.76149
D332	C9H15N	236	2-Nonenenitrile	Nitrogen compounds	29127-83-1	-	-	-	248140	417471	210583	187941	232715	261697	57717.8	60994.8	92890.5	85566.8	66737.4	61960.1	1.20857	0.00209534	0.273246	-1.87173
w36	C8H14O2	237	n-Caproic acid vinyl ester	Ester	3050-69-9	-	-	-	90795.3	84197.7	48976.2	75470	44400.1	42611.5	11374.3	12027.9	22310.7	20596.7	15228.6	12611.5	1.20839	0.00221031	0.243627	-2.03726
XMW0301	C9H12	238	Mesitylene	Aromatics	108-67-8	0.35-0.4	-	-	5.17739e+07	4.02843e+07	3.33722e+07	4.11404e+07	2.87132e+07	3.1211e+07	1.67928e+07	1.71853e+07	2.03224e+07	2.01351e+07	1.89201e+07	1.7471e+07	1.20728	0.00223911	0.489312	-1.03117
XMW0443	C10H18O2	239	(E)-2,6-Dimethylocta-3,7-diene-2,6-diol	Alcohol	51276-34-7	-	-	-	154100	285823	158739	149421	178151	212397	61425.1	58992.9	92791.6	89695.8	79304.8	65991.7	1.15824	0.00230528	0.393632	-1.34508
WMW0205	C8H14O2	240	2,5-Octanedione	Ketone	3214-41-3	-	-	-	828928	627002	469745	625269	419573	461338	191465	205194	320365	329903	239744	200408	1.15969	0.00233122	0.433316	-1.20651
WMW0217	C12H22O	241	2-Octenal, 2-butyl-	Alcohol	13019-16-4	-	-	-	10267.1	18367.1	8503.49	5174.5	11453.9	10991.4	931.061	541.106	740.659	1259.12	1114.69	1086.82	1.21557	0.00259923	0.0876109	-3.51275
D355	C10H15N	242	2,6-Octadienenitrile, 3,7-dimethyl-, (Z)-	Nitrogen compounds	31983-27-4	-	-	-	246215	597499	234180	200013	329128	428069	802.305	465.532	639.072	1087	962.849	937.116	1.25842	0.00272656	0.00240473	-8.69991
XMW1395	C10H10	243	1H-Indene, 3-methyl-	Aromatics	767-60-2	-	-	-	38387.8	74458.4	45533.9	46150.8	43659.2	56657.8	19605.9	20628.2	26147.6	27240.2	21366.5	23138.8	1.15756	0.00281808	0.453102	-1.14209
XMW0615	C10H14O	244	Phenol, m-tert-butyl-	Phenol	585-34-2	-	-	-	330961	847069	368407	311419	516027	680249	28142.6	28586.7	45888.3	46055.8	36153.7	29586	1.23083	0.00302898	0.0702043	-3.8323
XMW0303	C12H22O2	245	Hexanoic acid, 5-hexenyl ester	Ester	108058-81-7	-	-	-	100495	261571	125772	79924.8	183186	240843	866.048	503.388	688.985	1171.02	1036.41	1011.73	1.24978	0.00306669	0.00532126	-7.55402
XMW0585	C6H9NO3	246	5-Isoxazolecarboxylic acid, 4,5-dihydro-5-methyl-, methyl ester, (R)-	Heterocyclic compound	64018-42-4	-	-	-	30725.4	51401	19854.2	24910.8	22474.2	32013.1	5814.99	4381.84	8011.94	7142.65	5281.55	4726.19	1.21548	0.00317758	0.194947	-2.35885
XMW0929	C10H10O	247	Benzofuran, 4,7-dimethyl-	Heterocyclic compound	28715-26-6	-	-	-	11227.3	29345.6	12434.4	10557.4	17261	23124.3	1233.29	1210.85	2008.68	1934.41	1802.41	967.194	1.21811	0.00364544	0.0880888	-3.5049
XMW1165	C15H24	248	1-Isopropyl-4,7-dimethyl-1,2,3,5,6,8a-hexahydronaphthalene	Terpenoids	16729-01-4	-	-	-	23668.5	60368	33109.7	24838.3	38931.5	53027.9	9103.83	8932.63	12634	10652	17270	9230.97	1.11778	0.00557427	0.289913	-1.78631
D439	C10H20O	249	Cyclohexanol, 1-methyl-4-(1-methylethyl)-, trans-	Terpenoids	3901-93-7	-	-	-	1.15229e+06	2.66924e+06	1.1122e+06	1.08603e+06	1.27731e+06	1.63342e+06	317023	333500	482168	406189	224699	356426	1.18173	0.0058548	0.23739	-2.07467
XMW1087	C7H10O4	250	2(3H)-Furanone, 5-(acetyloxy)dihydro-5-methyl-	Heterocyclic compound	57681-51-3	-	-	-	640919	1.16657e+06	532821	532432	732332	867402	252541	265128	403512	336067	332441	248765	1.11119	0.00587192	0.41106	-1.28258
XMW1153	C15H24	251	1R,4R,7R,11R-1,3,4,7-Tetramethyltricyclo[5.3.1.0(4,11)]undec-2-ene	Terpenoids	137235-59-7	-	-	-	73716.7	194359	71025.8	58791.3	124822	181559	7317.26	6891.76	11827.6	11775.1	12937	7427.12	1.19885	0.00668051	0.0826041	-3.59764
XMW1077	C7H14O4	252	1,3-Dioxolane-2,2-diethanol	Alcohol	5694-95-1	-	-	-	32833.7	112351	39441	25632.3	65140.1	87541.4	837.253	486.122	665.689	1133	1003.25	976.69	1.23271	0.00797535	0.0140574	-6.15252
WMW0197	C10H16O2	253	Lilac Aldehyde D	Aldehyde	53447-47-5	-	-	-	483623	1.34442e+06	488737	442313	645213	926730	100356	110601	174651	142663	52185.6	115143	1.16367	0.00824184	0.160608	-2.63838
NMW0024	C7H9N	254	Aniline, N-methyl-	Amine	100-61-8	6.9-8.6	-	-	351293	688967	224656	685107	182231	318225	25624.1	24755.1	27066.8	33747	24313.1	23001.7	1.23727	0.00872232	0.0646845	-3.95044
D188	C5H5N3O	255	Pyrazinamide	Heterocyclic compound	98-96-4	-	-	-	124246	397208	117846	87216.5	223881	317518	968.496	562.92	770.476	1309.58	1159.03	1131.42	1.24373	0.00906116	0.00465483	-7.74706
D210	C6H5NO2	256	Benzene, nitro-	Aromatics	98-95-3	0.0412	-	-	393687	819460	252437	733649	182233	334613	15966.2	20063.2	38089.1	34409.8	25403.5	16722.9	1.23078	0.0103773	0.0554677	-4.17221
XMW0107	C8H10O2	257	1,2-Benzenedimethanol	Alcohol	612-14-6	-	-	-	117641	358254	145571	100711	220755	308882	32652.3	28853.6	52950.6	48152.1	43443.9	32984	1.12928	0.0113455	0.190952	-2.38872
XMW1412	C15H24	258	1H-3a,7-Methanoazulene, 2,3,4,7,8,8a-hexahydro-3,6,8,8-tetramethyl-, (3R,3aS,7S,8aR)-	Terpenoids	65354-33-8	-	-	-	85893.9	215780	96933.7	66907.2	142397	188304	32835	32390.3	44787.9	38988.1	47231.5	32507.3	1.09144	0.0114586	0.287284	-1.79945
XMW0027	C15H26O	259	Ledol	Terpenoids	577-27-5	-	-	-	35203.9	124638	37574.9	23075.6	76290.4	91876.2	1960.29	1133.21	1555.32	2663.17	2352.09	2295.19	1.20634	0.011489	0.0307706	-5.0223
NMW0764	C6H12O2	260	4-Hydroxy-3-hexanone	Ketone	4984-85-4	-	-	-	3361.77	1069.7	2386.35	632.854	2228.59	2462.96	452.954	262.383	364.526	619.981	545.135	529.826	1.05777	0.0119638	0.228525	-2.12958
XMW1208	CH2N4	261	1H-Tetrazole	Heterocyclic compound	288-94-8	-	-	-	48344.1	114203	37052.8	58416.6	69436.1	95985.7	25069.6	18144.1	26568.4	24962.3	32777.7	23291.4	1.05331	0.0122442	0.356164	-1.48939
XMW0774	C9H18O2	262	3-Hexene, 1-(1-methoxyethoxy)-, (Z)-	Hydrocarbons	54340-96-4	-	-	-	1889.34	7307.52	1021.35	1809.49	3844.25	4709.08	234.399	134.569	184.751	317.531	277.642	272.213	1.15054	0.0208362	0.0690493	-3.85623
XMW0197	C15H24	263	(1S,4S,4aS)-1-Isopropyl-4,7-dimethyl-1,2,3,4,4a,5-hexahydronaphthalene	Terpenoids	267665-20-3	-	-	-	19166.4	58784.3	25800.2	15207.4	18462.4	23394.4	7627.92	4187.73	13464.2	10638.8	9232.58	5187.25	1.03453	0.0373169	0.313021	-1.67567
KMW0067	C6H10O	264	3-Penten-2-one, 4-methyl-	Ketone	141-79-7	-	Sweet, Chemical	Flavornet	1.55755e+06	1.31969e+06	1.28271e+06	1.42508e+06	1.32479e+06	1.13899e+06	132019	131254	184399	188654	151925	129962	1.27145	2.73497e-06	0.114081	-3.13187
KMW0361	C9H10O	265	BenzAldehyde, 4-ethyl-	Aldehyde	4748-78-1	0.04	Sweet	Flavornet	1.01947e+06	1.89437e+06	1.00883e+06	952497	1.18499e+06	1.45136e+06	259858	275452	379933	362184	314094	272753	1.21681	0.00130296	0.248189	-2.01049
KMW0244	C8H12N2	266	Pyrazine, 2-methyl-5-(1-methylethyl)-	Heterocyclic compound	13925-05-8	-	Sweat	Flavornet	481562	518028	509380	491675	543524	550321	220647	206732	266242	265567	292615	217496	1.22774	5.94407e-08	0.474811	-1.07457
KMW0424	C11H22O2	267	Butanoic acid, 2-methyl-, hexyl ester	Ester	10032-15-2	-	Strawberry	Flavor Library	29605.7	44546.4	35195.8	27959.6	33840.7	40315.5	378.693	220.774	302.312	513.352	448.145	443.076	1.26217	3.9346e-05	0.0109066	-6.51865
KMW0573	C15H24	268	(E)-.beta.-Famesene	Terpenoids	18794-84-8	-	Spice, Herb, Fresh Green, Sweet	Flavor Library	24361.2	35604.1	25048.6	19668.5	32654.8	33670	12604.4	9110.2	18539.6	19513.2	13737.1	9634.27	1.04096	0.00124331	0.486171	-1.04046
D125	C12H16O2	269	Benzeneacetic acid, 2-methylpropyl ester	Ester	102-13-6	-	Honey	Flavor Library	16347.5	26888.3	19354	18405.4	28258.5	26949.9	817.342	477.947	672.431	1134.92	989.247	958.669	1.24681	0.000149147	0.0370809	-4.75318
XMW0164	C13H22O	270	1-Oxaspiro[4.5]dec-6-ene, 2,6,10,10-tetramethyl-	Terpenoids	36431-72-8	-	Honey	Flavor Library	585451	962463	613117	547305	714092	836083	113859	110503	135475	139370	144922	117984	1.24242	0.000292364	0.178962	-2.48227
KMW0098	C6H12O	271	3-Hexen-1-ol, (Z)-	Alcohol	928-96-1	0.078	Grass, Green Fruit, Green Leaf, Herb, Unripe Banana	Flavor Library	3.23128e+06	2.1044e+06	1.67657e+06	2.22023e+06	1.65834e+06	1.72129e+06	53483.8	51707.3	113136	115041	82003.4	51812.9	1.26537	0.000422171	0.0370425	-4.75467
[truncated: 74 more rows]

## Sheet: Table S6
Table S6. The sequence quality of 16S rRNA sequencing
Sample name	Raw tags	Clean tags	Effective tags	Effective bases(nt)	Min length	Max length	Mean length	Q20(%)	Q30(%)	GC(%)
[truncated: 12 more rows]

## Sheet: Table S7
Table S7. The sequence quality of ITS sequencing
[truncated: 13 more rows]
